# Supplementary material for: Stage-resolved Hi-C analyses reveal meiotic chromosome organizational features influencing homolog alignment
Source: Nat Commun. 2021 Oct 8;12:5827. doi: 10.1038/s41467-021-26033-0 (PMC8501046; doi:10.1038/s41467-021-26033-0)
Supplement: Supplementary file 4 — Source Data [file 41467_2021_26033_MOESM4_ESM.xlsx]

## Sheet: Fig2g
CTCF&REC8	REC8 only
17.9344	11.1901		Pachytene/ Diplotene REC8 occupancy
17.5388	33.6342		two-sided t-test
36.5972	7.78894		p value = 2.996561e-290
12.6731	39.2442
18.1797	24.6
15.6109	4.10001
21.2332	15.3855
18.1797	5.69198
18.1797	7.90716
13.12	8.53185
25.3907	19.5965
31.3301	10.6725
17.715	4.57425
29.0693	23.1621
23.3176	22.3013
23.3176	6.74634
20.4435	9.41775
21.3345	35.4358
29.1856	8.35261
30.3612	5.75131
30.3612	4.68702
17.277	8.50446
22.1821	7.80313
34.2644	7.54759
17.3607	6.44287
34.9326	7.53628
25.5806	7.71767
46.9852	22.3802
29.372	10.9791
22.7742	21.405
10.5706	9.07859
21.7099	39.2429
22.4456	16.1444
21.7828	12.9155
29.853	25.1418
26.7826	7.06331
20.7141	16.6929
20.1938	10.3579
26.5998	14.2641
37.5728	11.4215
17.5211	10.5429
6.44287	17.015
24.0949	13.657
16.1167	8.21246
8.68397	14.4569
23.7598	27.5805
41.0818	19.8061
7.54814	7.84599
22.2303	2.87049
22.2303	12.7221
22.8203	57.1073
43.0532	15.1451
29.3537	22.9875
10.0516	11.6948
16.6365	18.167
18.3102	20.7705
23.6285	19.5662
25.5806	7.06786
24.7778	15.4202
26.7616	10.2667
18.8095	22.9639
15.0415	11.3011
8.95905	6.04773
26.9826	8.99512
18.45	9.48692
29.3974	3.9818
21.7631	26.3794
34.2584	21.9643
15.9908	17.632
16.2011	3.93508
26.9331	6.71404
15.2185	4.68572
32.7216	14.7777
6.15115	5.1124
30.1925	19.6754
9.72197	11.8052
38.3945	39.1345
21.3817	30.6744
13.8106	5.69198
28.292	8.80282
24.4998	16.5018
20.6496	6.1237
7.11498	5.18105
18.4195	55.8982
18.0054	5.16687
17.9533	11.7796
26.1814	19.5473
18.7592	8.76794
5.75163	10.5429
8.46358	32.2651
31.8412	17.4898
31.8412	28.6419
6.6978	4.93496
13.7328	11.8409
11.5113	18.45
19.6267	22.8712
17.9978	7.7101
23.2001	11.9563
17.5018	20.5333
19.3029	4.49756
23.0067	18.3517
27.5297	11.2439
28.8681	12.9086
21.7436	8.78573
23.7268	16.4634
27.6211	14.4132
13.3956	23.0855
26.7616	25.562
13.2013	9.96097
45.9394	7.53406
15.8906	18.5572
23.8484	3.46175
24.6515	28.2527
18.2635	25.4441
22.4409	4.47603
16.9272	15.6783
10.7762	21.1533
5.56647	7.97085
29.2789	4.31647
3.77379	30.2387
18.3964	17.4143
18.0884	5.16687
7.43481	10.7425
15.8649	5.67517
19.0597	14.12
58.7212	16.9024
17.0538	9.63763
29.5779	14.1852
10.2597	4.25938
19.7618	10.964
16.2001	22.0687
13.0129	20.239
18.7167	5.32394
23.7008	23.538
18.4251	4.18271
27.5351	14.6793
12.2643	17.669
34.4077	14.6429
12.4388	6.64208
22.8268	16.4508
22.8268	34.9326
22.8268	29.9001
4.21004	18.8351
18.3241	66.1693
11.7796	11.7796
23.3176	5.37084
9.81174	8.51276
18.92	17.6277
16.4917	18.92
18.9569	7.82648
14.9247	32.3551
6.8869	8.12386
26.9305	9.39341
20.8292	7.16165
20.8292	7.53406
29.8366	28.5218
24.6862	6.38642
36.4243	5.47497
19.2594	10.0892
28.6366	17.8414
18.1239	4.72839
15.5414	30.4601
37.6305	17.2207
12.7719	7.57241
36.9336	25.384
43.2486	9.16648
13.0666	5.81884
21.6014	4.11083
17.6697	21.5457
25.2987	7.16165
5.51554	15.3964
22.6189	5.78258
17.9107	7.53406
20.5741	37.7839
26.6282	9.76947
29.3008	13.525
4.97339	30.8404
31.4794	5.97814
23.5022	8.6431
21.4749	13.5683
20.3698	4.68572
34.0122	14.35
34.0122	7.35856
10.561	5.9727
20.4143	7.26499
21.7099	32.478
14.4957	34.0942
8.32695	16.4249
16.5624	4.23066
13.0483	17.2207
6.06257	8.56459
9.73617	17.7783
13.7244	6.75923
8.3151	15.9718
20.6244	13.2013
17.4675	5.85715
20.8909	11.8162
15.4872	19.8968
38.323	26.1044
5.8225	29.6911
31.7507	15.2774
18.7167	5.81884
18.709	23.1226
17.3062	10.25
11.7663	11.9563
7.53406	23.3668
22.6308	9.39966
27.1077	6.75923
22.7468	45.1799
5.14878	14.3475
6.17575	6.26644
24.703	45.6458
24.0735	8.0399
17.0756	11.6733
20.8662	8.04037
15.4478	17.7214
15.6579	19.358
13.657	56.8144
21.9344	19.2462
19.385	25.2964
33.9171	21.0643
15.4423	4.29667
23.312	33.0847
19.4973	23.379
9.68558	5.62442
10.5165	3.9818
23.4384	31.3059
22.2325	6.445
23.1504	35.9805
23.3306	11.9105
12.5089	4.80336
24.0544	6.51298
24.0544	16.9726
46.2715	29.6098
13.3467	23.842
19.9498	14.6124
21.6535	5.5796
23.0067	10.7165
19.4313	18.5787
21.4436	35.7041
30.7072	16.7534
28.5089	5.10128
30.1422	14.3233
8.61035	18.3115
6.96815	20.8815
9.94604	27.6445
14.3083	74.0442
21.0265	9.45999
18.0323	14.799
17.1461	5.62534
29.3984	12.785
19.5628	25.1351
27.1717	22.064
26.7756	5.1045
26.7756	3.61767
28.042	10.1214
36.6599	12.1083
12.9689	8.22165
12.9689	8.70859
20.4317	13.5376
27.633	12.5398
19.1657	11.6687
19.0419	6.47042
5.18005	4.97626
15.711	11.7397
6.89128	4.98049
33.6504	36.2558
22.7954	5.97814
23.8956	13.1846
34.5919	29.372
14.5994	13.9918
4.01868	25.3399
17.3726	8.76794
4.42226	15.0919
34.3715	27.3066
16.5559	6.21638
20.7574	19.1771
25.8823	13.2069
32.2758	11.1741
13.4436	5.32394
15.7974	11.4333
22.7742	26.6501
16.4778	3.9818
25.8525	37.5868
22.1298	6.63872
20.4908	4.78251
15.9457	27.6558
21.22	4.68702
10.1689	38.512
20.3039	44.8072
19.3274	27.1597
8.97771	18.297
32.0677	8.22714
23.3107	11.1988
8.61146	27.7421
17.9414	2.79811
25.6901	6.37348
41.1683	10.674
40.822	4.54736
26.707	6.72684
21.6014	19.3594
15.6326	9.64182
25.0639	21.2157
18.4307	12.0367
18.1239	24.2166
15.4905	25.1351
5.5643	15.8753
21.3665	22.2765
9.65145	10.4805
20.9863	5.85715
9.75216	4.75991
10.3338	10.8775
26.7756	3.47213
21.1751	37.3537
8.95323	37.9231
21.8908	7.80313
15.8073	10.1849
5.87172	13.4281
3.80002	8.50446
14.0723	4.49756
9.39956	66.6928
28.3051	9.20791
45.5103	3.8371
12.3023	13.1714
27.6344	8.07221
66.6475	9.41775
20.0617	30.7628
19.7199	65.8571
24.3016	21.7023
8.48137	23.842
10.674	11.6965
14.9358	4.86098
25.0119	12.6641
17.9164	8.80358
19.0127	43.7283
23.7133	10.7165
4.80949	11.5803
7.50275	10.4171
33.7839	8.18223
33.7839	4.68572
6.71929	6.71404
14.146	7.90716
26.1772	13.8757
20.9855	5.69198
31.0177	9.84727
8.74897	9.74132
26.5998	7.32144
17.4898	25.4623
23.7	49.5095
8.95905	19.1145
26.2711	5.14646
13.5631	15.8348
62.3017	13.6874
12.436	4.23066
21.3251	6.07666
35.8163	4.32719
35.8163	6.49909
22.1605	12.3774
17.6222	13.9363
29.0031	6.45777
29.0031	26.1306
23.786	10.818
6.49078	14.8801
10.9227	5.49369
45.1377	20.3257
23.0502	13.6122
24.0143	5.72889
45.1935	4.98049
45.1935	17.5821
45.7129	13.026
18.709	17.8694
21.3172	21.2036
15.6326	9.84727
49.5637	6.14183
16.6826	35.7199
35.2486	65.1886
13.3544	7.21701
6.83026	6.9235
22.074	12.7534
23.1621	11.1507
22.5403	5.62442
22.5403	12.4987
19.2759	27.0501
35.2221	12.0798
16.448	21.7099
18.3457	4.26503
22.007	5.97023
19.4117	4.84332
26.3175	9.8809
20.0817	7.78531
18.6493	10.9078
16.3103	22.8278
7.01344	16.3506
45.6296	14.0572
22.5383	5.14007
18.7888	34.1202
23.1607	3.43097
31.7981	5.75167
18.4288	20.0617
31.1557	5.6611
18.8052	9.81647
15.7693	22.0174
16.9227	7.32144
21.3417	16.7202
24.233	26.0643
25.2964	13.9497
25.9963	22.8102
19.3905	6.04773
33.4828	17.2539
33.4828	12.7534
21.1646	25.6938
6.73573	14.3233
46.9589	11.5652
30.0194	10.0702
30.0194	15.3372
24.0618	12.0853
8.10005	5.05454
20.3879	12.2077
19.4162	4.97626
27.5076	19.6796
29.5929	5.38147
16.4995	17.8643
17.0152	17.4565
7.10838	4.81881
28.7657	13.1786
23.5022	8.61035
12.559	5.48476
27.2149	5.6867
23.7	16.8252
25.994	6.73573
25.994	19.238
35.1675	3.25649
28.9138	7.19874
14.1021	5.5796
25.2929	5.93234
13.135	4.80949
14.6829	15.6131
25.384	5.86906
23.5191	30.6101
11.7697	10.3122
19.4697	16.4249
21.4795	17.0265
13.3808	7.65389
27.6162	21.8453
30.3372	22.2994
15.5908	5.413
9.37957	14.3475
11.3692	31.867
10.6017	10.3579
17.715	18.7993
12.9221	14.6776
14.2385	6.74634
3.93508	3.45264
38.8472	18.1432
35.2786	13.5504
33.4219	13.1897
22.074	9.73617
13.0948	18.5625
30.002	12.1943
9.43517	6.18869
19.5565	4.26503
15.648	27.3927
21.9889	29.8525
13.5985	16.384
13.3588	25.5955
41.335	16.384
18.8052	26.9074
20.3293	18.1572
25.1473	12.7652
24.0831	30.1979
23.7487	22.8954
17.6692	22.5575
5.45859	30.7501
40.5646	18.8886
21.8271	21.1533
8.00594	6.48591
21.4653	7.7101
27.286	26.4961
17.7078	15.4353
21.9582	8.87943
42.1534	6.71279
18.3718	10.4164
10.8393	6.99591
15.8662	32.2274
32.2786	15.6063
38.9155	6.71404
26.9121	4.62951
23.7109	4.72839
30.0739	46.1031
13.5906	5.97814
39.9763	20.1421
39.9763	26.3882
17.9065	5.1124
15.8649	16.5613
17.0756	9.75965
13.2208	7.16165
29.0341	7.38885
17.6374	9.44329
17.6374	6.39756
11.8554	3.63906
29.3614	9.50616
15.7397	6.73573
23.3238	18.7664
23.7623	7.16165
7.01344	3.80715
38.355	4.57425
26.6122	11.7876
13.7783	27.3038
19.9622	13.1627
11.3104	11.1286
34.1075	10.9227
29.6617	10.2755
23.5592	18.0486
21.6569	9.44876
22.8345	33.0929
25.3871	9.39966
14.5689	12.9718
22.7484	12.9155
18.1239	9.68665
8.669	11.8998
12.523	8.95206
9.05751	6.42509
6.51298	4.42581
17.296	50.1925
16.176	10.9273
26.0846	22.1523
14.0634	5.97814
16.059	4.17631
8.86489	20.5333
15.3896	21.5823
13.3688	5.24657
22.4123	25.7003
16.7278	4.49756
18.6541	19.5586
8.65437	28.2949
20.9362	9.96097
26.2545	8.87073
13.9906	12.0164
10.2248	17.8716
6.23008	36.3641
8.90026	29.329
14.6934	15.7583
7.23664	9.07859
27.6193	20.7158
38.9447	18.2609
20.8589	22.9763
31.0971	10.3621
25.9631	16.4433
18.6328	28.9344
20.02	6.71279
19.0777	7.6508
21.2892	44.5679
19.8648	4.89574
15.9099	7.20504
17.8005	13.2189
21.1005	8.22714
30.2916	6.99591
36.1653	5.3408
20.68	13.9697
12.5912	12.5289
18.5534	36.102
18.5534	19.256
20.5491	22.0687
29.4342	11.0992
27.785	6.21802
27.785	5.04845
20.02	14.0151
20.02	10.2949
16.1334	13.3745
9.30345	11.1901
9.60522	37.9394
9.83324	4.84332
12.2068	14.7461
21.6535	28.0273
18.1797	3.88627
27.4488	28.4599
18.0956	5.90712
22.9051	14.4199
22.0278	24.3072
28.355	9.63763
22.2294	34.1848
21.2581	21.0643
20.7705	21.2028
26.1319	7.74517
21.6669	14.6999
19.1771	21.4849
17.4675	14.12
17.4979	9.24948
19.4093	7.26499
21.03	26.1835
29.4893	24.1578
29.4893	6.89128
3.26446	6.36103
17.4425	5.27144
25.7323	12.4512
22.3013	8.08343
17.8005	6.26644
10.7653	3.93508
20.4908	14.799
14.5803	21.8999
31.1501	5.81884
19.2645	11.3011
40.165	15.1179
23.0067	12.8269
9.72197	11.8634
23.9207	12.3325
19.9027	7.32144
21.7828	7.78894
8.13469	20.1805
7.63869	17.5715
5.85829	18.2416
20.4902	12.9982
19.1094	4.33688
20.018	5.5643
5.29803	9.95888
20.9289	8.79612
19.7281	18.8547
13.9575	7.7101
15.7106	29.4982
28.8962	22.2659
6.21802	3.43097
33.6389	5.5496
6.82151	16.7202
17.1857	19.7682
14.3531	8.95905
13.9251	43.0456
14.9233	16.9024
24.9993	10.9874
7.96199	4.77452
6.22156	25.5723
15.2286	23.538
17.1036	34.8618
18.8575	26.9854
21.6199	7.26499
29.8479	11.1108
15.1259	64.7351
18.1797	13.8739
20.0382	21.0373
14.921	34.5079
23.1621	13.7007
14.8534	13.5343
17.2889	26.4166
25.3659	6.88916
54.7389	16.6332
22.1984	12.0514
9.52613	21.8453
13.6306	21.9347
31.7121	4.93496
4.12427	26.9973
21.4522	3.42517
38.1662	4.98049
17.17	20.3378
27.7276	14.434
4.26344	47.8025
21.3665	5.09246
11.7843	6.76625
24.4444	17.8513
29.06	17.4801
6.78313	6.53329
23.4332	4.97725
14.9896	13.4986
25.5946	16.1444
11.9134	11.893
27.8611	28.1221
44.0227	6.85034
23.9475	5.32345
26.5426	8.48137
16.6738	17.2465
20.3096	13.2274
25.261	13.7872
16.7887	9.30345
55.6912	7.31147
33.2453	9.65145
28.9798	16.6826
20.68	19.2406
23.4196	8.41846
17.0152	4.49756
20.5491	30.8099
23.9522	15.1828
20.8304	40.6756
12.4941	26.7886
17.6277	12.6641
22.6208	36.5037
28.7479	6.69993
36.5352	7.20661
15.3896	13.1786
26.6197	10.7641
5.47497	7.97085
31.4799	16.6302
28.1658	18.7868
17.338	9.20791
29.5217	7.03349
27.1047	4.23066
13.25	12.8502
22.5898	6.7793
23.7175	7.57258
13.9273	4.52822
57.9849	4.84279
25.1302	6.07666
24.3049	51.4235
4.46026	6.71404
26.9854	20.239
9.60522	10.8794
38.5505	6.26228
34.2687	8.42009
13.3636	28.4599
16.3432	5.88609
26.5426	5.85715
18.617	18.3177
37.1837	38.7986
9.09766	8.61245
36.0851	33.1936
15.0055	10.508
16.9078	37.692
34.4039	10.3621
20.3977	6.83983
32.9393	17.1959
21.6151	28.199
22.3452	8.53005
27.1176	9.94842
12.2219	24.0834
16.2661	5.38147
13.8956	8.42612
35.9481	11.0282
26.0176	17.7783
7.71968	4.86098
11.6387	6.48967
4.10001	12.1965
12.6946	34.8501
10.7261	4.97858
19.5164	22.2953
6.19224	5.4836
35.2786	5.62534
27.3653	22.2659
10.3122	17.7589
21.5302	6.99591
21.405	6.05806
8.97068	8.20002
27.0118	11.0385
19.4117	8.42009
8.79108	17.0601
36.7811	7.11498
19.9271	19.6945
29.7601	4.47603
9.13006	10.2602
13.3316	26.6517
5.9727	7.51457
34.6669	7.9559
21.7007	8.65708
21.9582	6.26644
55.2792	11.1901
28.2808	12.1096
20.9863	12.4358
24.1391	14.0948
11.9917	13.6306
6.99591	47.3569
21.1218	23.7215
12.5061	12.523
41.4341	27.8726
5.40898	33.7962
19.7026	23.3436
15.2354	43.6358
10.5706	38.2956
19.385	14.3932
5.35824	5.38147
32.7119	15.0781
22.6846	11.2439
25.5902	6.01836
5.46132	30.4197
14.7792	10.6014
19.8968	20.1531
16.1642	6.71404
17.5131	6.08394
22.3815	4.49756
74.87	33.9715
22.9875	7.17574
25.7113	6.26644
21.1358	9.08724
16.4778	8.99379
46.5373	18.8095
16.4687	6.75734
15.5755	16.0114
24.6127	5.93689
9.61898	9.47275
6.17575	15.5779
35.9481	42.5541
27.7909	42.6729
16.4778	24.1144
28.3221	12.9958
38.0542	14.9415
34.0186	33.0892
34.0186	8.80553
12.4726	11.5652
16.9597	9.70564
18.9962	8.50446
24.7917	19.8986
36.372	5.67517
6.70714	5.04845
31.3567	23.3096
32.7819	4.15339
19.7483	32.8695
10.8636	17.7874
15.4295	30.437
18.4192	7.47073
40.2617	6.26644
11.1507	7.60925
17.9876	22.4514
4.82997	20.7483
8.19729	14.3015
21.529	8.05685
12.062	53.0066
5.86582	13.627
4.78414	13.3636
20.6749	7.16165
21.2157	8.18223
15.1259	14.9694
9.94842	6.26644
18.1907	3.77407
12.7903	40.0453
16.0292	75.669
16.7534	17.9227
5.66604	32.2117
4.28871	46.6192
38.323	7.39943
9.68665	13.6761
24.3034	4.47384
26.4085	6.09202
30.5356	5.07741
30.5356	11.5817
20.7755	18.499
17.9107	15.7415
19.5296	4.04172
21.6786	9.41775
19.3948	17.5489
19.7591	6.47042
18.5605	39.3508
40.9311	5.18105
63.351	5.33624
16.9627	19.4439
11.6834	30.437
11.8554	15.6661
16.3432	7.06331
18.9785	9.60522
29.9526	5.52837
19.3276	14.2385
12.5817	47.3111
9.17159	26.0896
25.9026	14.3839
20.0934	15.3203
20.0934	15.1451
18.617	13.1627
5.46132	7.0083
22.1919	10.7607
20.0316	13.8757
6.09289	18.954
18.3711	20.0453
20.5858	10.9944
30.3372	8.95323
18.5938	21.524
20.9858	3.93508
21.6821	64.4537
12.0758	9.39966
16.6332	53.8858
23.9762	59.1135
23.3238	14.6458
27.4455	23.1303
18.1907	6.94426
14.9336	5.44984
62.8847	3.70361
21.2416	9.02754
33.4118	6.74634
4.72839	18.3517
26.007	10.3269
20.6066	14.686
18.3557	17.4898
16.4995	12.9982
17.0061	32.3732
30.9896	19.3286
35.2666	6.3473
10.9034	9.30345
13.7632	9.63794
13.7632	6.1237
33.7521	43.5205
17.0996	5.83265
8.32695	6.21942
30.8099	44.6662
30.8099	19.385
30.8099	27.9491
25.2603	16.4348
11.3222	32.2991
12.6731	8.69761
8.43801	28.6445
18.622	5.91962
13.1006	6.44287
18.7592	5.07741
18.1045	6.75923
19.385	6.42509
35.2143	19.5672
6.86194	5.46132
13.2181	17.5447
24.8202	18.45
16.3432	9.95716
30.2614	11.0282
27.9599	3.9818
24.9993	22.8429
12.6731	11.8392
41.7544	30.3094
19.7821	26.8772
18.2725	16.2033
7.92243	6.44287
13.3544	5.27144
20.7665	5.20856
9.61309	43.304
16.2545	20.8328
17.6222	5.7037
17.6222	11.3423
26.4137	16.1472
19.358	4.01868
19.358	26.6197
18.422	5.14007
13.3159	7.22229
13.9273	48.7376
22.1291	19.335
17.2632	6.77522
20.1803	26.9429
6.04773	18.7429
21.7009	19.9219
19.9132	5.64261
31.0199	20.6334
16.6302	10.2248
8.19125	7.90716
16.2661	4.17631
37.7759	68.1021
13.7247	6.05806
7.55472	8.23088
20.2626	6.18869
32.8695	6.76798
5.33624	13.8995
28.2229	18.297
29.9969	11.5577
19.7355	24.1909
11.467	11.0992
23.1493	24.3072
20.239	6.84444
11.5803	11.384
26.0188	17.9344
17.689	11.001
3.62755	7.17377
43.2153	9.95716
14.6429	25.4786
26.4056	3.41513
29.2513	4.50835
29.2513	11.1901
36.0847	19.2753
10.3338	6.5107
5.69198	13.809
19.7355	33.3458
29.8495	11.0335
24.4437	3.66481
5.54551	19.238
38.1313	6.24984
19.1366	20.3224
11.8188	17.5715
20.7518	10.5396
18.9452	6.71929
15.821	27.1847
20.364	14.6829
35.0896	13.6306
6.74634	5.37124
12.1858	17.9344
62.6716	3.76703
22.9341	13.8742
22.55	7.87017
31.1773	34.0269
4.0361	9.4026
16.4778	4.11716
3.98015	17.8725
28.5806	8.67387
18.1797	3.79924
12.9805	13.1459
19.7199	7.37455
15.3985	4.39287
16.6136	23.6785
5.25825	7.82648
5.1124	6.42794
6.6978	18.2787
21.8031	7.90716
24.9548	5.47497
20.9863	6.70749
4.97858	25.0796
17.4053	22.8954
5.318	43.7489
22.3201	9.65145
16.1847	18.954
16.6226	6.15115
29.8552	8.3694
19.9034	3.54301
25.2603	6.72684
22.6714	7.31147
22.6714	23.1669
16.9117	5.37124
23.8131	16.6929
21.6927	6.84444
11.5803	14.0611
29.0595	8.86489
27.0665	22.1236
34.5919	21.0643
28.4335	5.69198
28.2169	5.01349
25.1919	17.9316
16.0798	13.2114
11.3479	30.7072
17.8725	6.68177
14.1021	7.96958
14.1021	18.6988
13.8242	4.93853
27.0934	5.14646
8.86489	9.39341
4.1551	30.5944
8.12386	6.24984
25.1179	28.6445
11.1553	23.2753
37.9231	10.2949
22.6189	14.7193
18.2572	32.2375
35.1301	21.9325
35.5419	53.1234
17.2254	24.6454
23.236	27.126
21.9185	17.8725
21.4593	12.3
30.1979	6.967
18.0916	64.7216
28.7657	4.0361
28.7657	16.7388
10.7656	7.7101
13.753	5.1124
17.9344	6.18869
17.5659	18.297
8.13737	7.21701
19.8996	10.3621
27.6797	39.1324
15.648	9.66431
20.4404	11.4215
13.4487	6.92944
13.2189	15.6962
17.0315	32.0198
26.0846	14.35
7.17699	11.1988
9.09471	6.69039
24.9711	7.22468
7.82648	18.0279
33.1135	8.30677
11.3634	6.09613
21.3172	7.82648
15.7874	6.90528
27.5567	19.9069
19.214	6.45777
10.029	4.84332
22.6615	12.2682
19.0059	29.1955
15.6109	37.514
8.08343	19.6424
41.2286	4.67122
18.8153	31.6286
8.56202	5.27144
16.0747	8.67387
5.48955	16.2655
12.2327	12.9626
16.6931	27.9705
19.0444	4.17631
20.2427	4.87066
17.5018	4.84332
29.1775	25.7117
29.1775	5.75899
38.3852	10.3852
27.8915	27.1847
12.635	10.1313
19.1624	3.69867
15.4509	3.29899
41.8293	12.4388
31.2492	21.033
26.5947	4.93215
31.2225	5.9727
8.63849	6.84444
26.9547	22.7954
31.0901	35.8488
31.0901	27.5439
7.43242	7.42551
35.9091	5.81884
13.9317	4.64391
24.1728	11.4333
36.6182	19.7004
12.6211	11.384
21.5912	6.52241
9.53551	53.3282
14.2115	11.467
24.2114	5.46132
28.4803	7.05441
19.2942	51.1366
21.7828	8.53798
16.3103	28.7812
17.7298	7.02859
26.9966	17.255
22.1699	17.015
26.2596	12.4039
13.7247	24.7704
9.94981	6.88916
16.4995	46.6871
13.6874	64.4548
36.0552	8.05685
18.12	6.71404
7.05573	5.97814
10.5292	9.45677
17.9876	4.86098
9.39966	15.5567
17.1461	21.0403
22.312	7.24318
32.6481	19.6228
41.0223	23.1695
21.433	6.2956
22.3013	9.23746
21.0309	10.5396
21.0309	4.9432
28.707	14.0137
14.6229	11.3011
25.5607	9.66431
16.9106	13.6306
40.092	14.4285
24.8775	19.2125
15.0681	20.5603
18.2601	12.5329
9.18555	22.1666
24.1685	5.76496
15.5432	21.6715
14.9783	32.638
6.70714	10.7629
8.92052	5.10128
45.0969	5.88609
23.8726	4.98049
19.8977	14.23
27.3991	24.6286
37.7745	23.514
21.7653	13.0214
29.162	19.9604
71.8613	16.0087
52.4693	11.8864
70.676	58.6986
36.3339	14.2115
71.9924	20.7242
50.4117	6.2699
15.1259	52.9923
23.312	6.02077
31.7119	15.8753
9.9493	4.47952
16.5058	5.10128
63.2573	10.7011
73.246	7.82648
45.0874	8.50446
84.343	3.89447
66.9993	15.0291
67.2684	18.3288
25.1179	54.4296
23.5029	12.5915
11.7302	5.318
28.8545	7.20504
16.4817	19.6601
19.5565	5.30394
12.0072	4.62951
29.7498	4.17631
29.7498	4.62474
5.53674	13.5683
14.19	13.1519
4.85208	19.4697
29.2085	9.76947
29.4381	8.63393
21.304	15.2185
19.3079	3.61767
21.8857	4.75991
21.7099	5.49369
11.9065	8.40588
17.7783	25.6493
53.4137	14.2609
21.6014	11.0272
35.4027	16.3645
18.8095	8.81111
9.30345	8.53798
31.6745	3.4374
18.8028	4.26344
18.4534	12.3
17.277	23.8908
28.9728	27.7484
16.3686	10.7607
19.6509	12.9805
59.09	4.86443
19.4697	8.22872
13.6144	4.81881
22.9373	7.57231
29.6289	7.6143
34.053	29.6702
23.723	18.5071
18.1841	6.83983
15.1969	7.61772
17.5788	15.0697
30.0321	17.0601
32.7789	11.8409
32.7789	45.6245
20.3042	5.72384
19.4973	8.10357
44.4468	7.75796
19.4093	4.54355
15.8342	6.08962
10.6634	5.6272
17.7101	21.2222
17.9902	13.7902
29.0876	19.8745
20.9289	15.2972
18.709	5.4836
19.8508	7.40722
35.9937	5.32394
35.9937	4.48886
30.1156	20.4143
19.358	9.40053
21.2279	22.4878
16.4634	5.00524
28.1447	6.91394
16.4995	4.97958
18.8284	5.0562
31.1926	32.9469
30.5356	5.6084
7.17655	10.8007
34.5573	20.8411
34.5573	5.36859
25.2176	6.15001
25.2125	6.29599
20.9505	5.10282
17.6222	5.71977
25.1543	12.7696
34.9528	4.60929
22.8712	5.85715
16.8233	25.9334
24.6862	5.74097
4.19717	30.1925
21.4436	18.3115
15.7403	7.95843
24.7964	7.6143
24.7964	5.56647
14.5284	9.95716
24.9809	9.68665
22.6444	12.1883
19.8961	3.25322
11.5237	6.72684
19.2363	13.0823
19.1624	31.3567
14.4029	5.88609
18.1239	24.0143
10.2755	7.90716
26.1306	13.7288
23.4965	6.42509
23.4965	19.4093
14.7071	11.0272
38.1913	72.1025
36.7605	6.51298
25.755	6.71279
34.3016	5.1124
34.3016	9.74781
18.7167	5.65649
20.1214	18.9785
8.12386	7.59847
13.9022	15.0459
17.2241	5.31195
21.6528	6.12268
24.0618	7.63225
18.6805	18.3534
27.3281	14.2088
26.0519	7.79705
10.9078	17.3684
18.4534	12.5692
13.3467	6.87429
16.2545	3.46175
6.75923	7.40722
14.6765	5.16687
19.4249	7.64203
20.6749	25.2308
16.3524	4.84332
12.364	5.78258
10.5429	19.7541
10.1507	4.87066
20.5127	11.3011
4.91057	5.7037
4.57425	28.5916
19.7483	11.1703
17.4675	4.86098
17.8513	5.93689
38.4775	17.9876
38.4775	9.96097
25.9963	8.87943
16.7996	18.6328
10.0681	16.4249
18.0623	4.49756
36.8316	7.84608
24.7968	12.523
20.8772	14.0677
21.0847	11.3991
23.7995	10.9364
14.4569	8.71019
6.15115	6.15001
26.7008	8.88935
26.7008	4.0361
29.0032	23.6419
19.8827	8.03815
23.3382	12.6589
18.4379	5.60687
16.3103	29.5929
12.7696	10.1689
11.4333	13.3808
17.4105	13.4873
17.6696	10.7762
13.9444	5.78947
20.6066	17.756
15.1828	6.44287
23.3119	4.11083
10.252	7.84812
21.8857	7.30599
17.8813	6.38908
27.7771	11.6415
36.3595	8.67387
36.8046	10.7545
19.9008	5.98221
13.99	5.19262
9.58855	17.3952
27.2252	8.35261
30.9691	16.6402
21.4522	9.41758
17.402	22.6846
51.5572	4.56296
19.3276	6.01836
13.4386	23.7223
32.6748	4.62951
32.6748	12.5176
22.3452	7.49912
12.2061	12.5929
32.3529	6.18869
7.75796	7.31147
19.7422	5.72384
40.8224	7.10838
16.2299	4.46026
35.0069	5.28532
13.5889	25.78
21.3817	50.3494
18.8703	6.71404
35.1907	8.36542
29.8831	27.0311
22.4336	8.65437
5.96096	7.60925
24.0168	70.0334
23.7574	14.4732
16.7787	4.8319
31.4909	4.78251
20.9853	27.758
20.3547	6.26644
31.4321	7.81631
25.3659	12.635
5.1124	7.54814
30.8099	21.918
14.067	7.69071
27.3066	14.4564
23.8809	21.2222
22.1852	4.97858
31.7119	4.45988
34.5357	34.2104
19.7483	6.13213
5.4939	18.3964
26.5858	8.97068
11.6158	12.5289
18.9785	5.55541
20.7665	8.80758
15.0459	15.9206
25.3521	3.04645
12.8099	16.9516
24.728	15.2585
24.8721	3.65145
26.2357	3.49796
22.7368	4.98049
25.0689	5.33624
11.7843	5.09246
18.2548	12.5329
22.8345	51.0267
29.853	6.20398
29.0324	10.6479
27.765	32.4066
18.9845	4.7975
37.5328	7.97085
14.626	13.4143
16.2041	9.37145
9.08709	21.8999
14.4553	7.57231
6.03482	14.35
7.51457	10.785
20.4404	4.68572
20.1679	36.2558
19.6118	11.7722
51.4373	39.4557
7.97485	8.35261
24.443	21.3786
12.1214	43.8651
21.0555	4.98919
21.0555	3.97921
17.9876	6.94475
4.65875	4.62951
19.1855	13.1634
17.6152	7.16165
19.4697	15.2972
22.1821	30.7928
27.5456	7.49923
13.587	11.1286
21.272	6.77522
15.1806	11.2488
17.8005	7.16112
22.6444	33.9312
6.50643	35.5228
18.0551	16.0627
22.1995	5.69198
18.3333	6.81348
17.0538	9.13934
26.1835	6.71404
29.0847	7.7101
33.3897	16.0087
33.3897	18.499
19.2594	5.47497
17.2274	10.3621
22.4055	8.53798
30.8099	10.7629
24.9836	4.23066
37.4302	7.71474
6.30771	15.5267
15.3372	7.00999
62.2749	25.0778
15.8906	22.1195
16.8977	10.3579
31.0971	7.74517
24.1274	26.609
21.6199	21.6715
21.1751	11.6377
7.26499	25.6139
21.6151	13.8139
30.2097	25.4939
15.8925	18.1797
16.1472	46.2606
10.1548	12.5481
18.3166	23.1914
12.2148	23.7294
11.9807	14.3897
43.4626	14.0185
26.9429	4.34391
22.0248	21.7602
31.4776	4.57425
42.6228	4.7613
14.612	16.6662
16.6274	20.364
17.1821	12.2166
24.6127	29.6412
24.6127	5.97814
39.1806	19.2403
25.0461	17.3477
16.6249	5.92624
6.73328	22.5844
22.816	26.3884
26.9826	13.6075
71.2427	8.40588
5.99037	39.3203
22.8805	19.3286
9.22044	11.4477
48.399	25.643
32.9283	25.2308
16.0887	7.60925
18.4534	18.6189
22.007	15.0291
27.0118	5.37124
26.2469	12.557
11.2439	11.384
20.2848	13.2204
26.9331	4.26503
4.87431	29.592
17.2741	12.9506
33.4362	13.2481
32.7738	24.4444
22.9499	10.2949
15.0642	23.3382
37.3927	26.2923
37.3927	19.9069
18.3328	11.032
30.2324	4.37455
20.1186	6.04773
17.3996	13.1714
20.7779	8.10739
26.749	7.16165
26.6197	18.2248
7.79878	16.1137
8.95905	6.65226
12.4146	18.9498
14.6934	5.04197
18.3557	36.9442
15.2585	6.22448
15.4054	8.12817
21.5259	32.2023
38.5643	23.7259
25.2756	12.4832
23.538	11.6464
14.7532	6.61018
40.1234	31.5885
40.1234	13.8708
12.4431	7.38885
25.9334	8.79612
17.4079	8.22714
20.4577	17.5922
17.124	18.6647
30.9394	4.17631
18.2986	4.53733
22.3976	20.9704
21.3817	28.1387
17.4675	6.96362
18.0686	20.888
33.8543	10.3122
29.7872	14.1352
10.0553	23.6025
13.8638	4.30603
10.561	7.57559
16.0747	8.56012
4.21004	13.4044
9.17159	27.3653
18.58	8.50749
28.7049	19.1042
21.1218	3.91448
21.1218	25.5902
13.0483	21.2032
22.4845	12.2085
17.2016	9.45999
33.4148	9.93961
17.8768	15.2185
22.3452	5.67517
22.1241	16.7052
18.1239	8.07221
13.2133	9.75965
22.4531	6.31507
22.8345	16.2824
14.3515	4.92363
18.3241	4.82024
19.5164	25.1383
6.25305	5.47497
8.99379	8.53798
8.99512	7.47073
12.3242	13.9273
9.09766	15.692
27.765	6.36103
10.7375	11.1988
29.4752	5.97105
13.5687	24.1909
13.0666	7.41756
16.4	5.69198
17.8795	4.06193
17.8795	7.2551
19.976	9.54553
26.7271	40.478
15.954	5.93689
17.4663	4.603
19.4113	53.0079
28.042	10.1689
17.715	34.2644
19.7355	10.6431
38.6559	23.1403
18.1877	2.89466
22.6846	4.86098
18.9013	4.74098
10.9543	33.4695
17.8513	17.5968
10.2755	7.26499
8.98361	33.2886
28.6973	10.7011
23.1573	23.1403
29.7328	24.1685
28.8202	8.89373
6.29599	14.35
24.4058	8.99512
7.60493	28.9598
21.3978	9.41939
23.2803	6.22156
21.9281	16.759
17.6034	16.3403
16.0218	3.49796
20.3039	34.6175
13.7244	7.65389
19.3264	21.6715
26.4266	19.5473
26.4266	6.2699
24.3716	10.2949
24.9772	24.0159
24.9772	3.5338
26.707	4.87066
23.5191	5.32394
23.5191	7.46587
27.7909	10.818
26.1994	10.8357
18.4534	30.1098
18.8233	7.54593
29.0876	15.6384
23.9059	24.1909
28.3703	3.95082
11.0094	7.32144
27.4992	8.95206
19.6424	42.0964
20.9362	11.2507
10.9635	4.11083
24.4757	26.8722
14.3179	8.18223
11.7446	6.40348
24.1932	23.1403
26.9331	4.97626
16.2748	5.47497
10.931	26.8512
30.2509	14.7777
21.7313	8.3694
23.1152	3.70361
26.4025	3.67811
22.4531	9.39966
29.715	12.3
18.4158	15.0459
19.5193	19.8941
13.0483	14.2609
25.6072	5.14007
18.6344	5.47497
11.3222	11.5026
17.9107	12.5289
19.0692	8.95206
21.9344	14.23
18.3557	8.23528
7.83788	12.592
24.4237	8.18223
7.46163	16.4817
23.6137	16.2563
15.6384	14.3887
39.5358	28.5594
5.5796	67.1015
30.0321	10.6908
17.5968	10.8794
8.73315	4.54736
22.5403	18.0916
13.34	19.1042
20.4002	5.97023
19.374	8.97771
11.8836	5.71292
25.1179	7.39436
28.5594	18.499
6.04773	7.13986
4.39287	5.67166
19.1145	19.4577
6.23632	14.799
22.3406	9.39966
9.1485	5.40898
37.2138	17.9902
6.71279	30.0237
25.091	11.7381
18.3718	11.032
22.0688	20.7929
10.4522	9.9545
31.3721	13.4281
7.57258	6.26644
30.9347	3.7121
22.3382	16.8402
21.803	8.99512
57.9785	20.3833
13.2133	5.46132
26.0257	11.3734
19.8954	5.19262
14.9221	32.0708
42.1694	15.0459
26.6416	5.78689
15.2678	11.8392
26.4185	28.3758
17.841	22.2726
26.6197	10.4152
22.7774	18.2787
12.5651	7.50275
17.3759	13.6957
26.4185	5.09246
14.5438	21.8088
27.5148	8.63294
16.6402	7.10838
38.5737	6.9086
14.6272	41.2276
6.44287	45.5359
7.17699	7.97085
24.8291	5.81884
22.6846	67.0644
13.5258	15.4905
26.0754	34.064
19.0752	56.2442
22.6208	8.37671
14.2385	22.4031
37.7745	17.0089
37.7745	6.07666
43.4697	18.4158
6.09289	4.68572
52.7144	22.0564
15.2342	4.72839
7.16165	26.3319
20.6692	16.0087
23.1658	17.1258
6.29599	5.64919
20.2626	5.62534
21.1751	12.4997
20.0934	16.9516
21.8271	19.1771
30.1098	17.4913
16.2661	8.50446
28.6945	19.5965
18.8868	9.37145
31.6797	11.7143
11.9358	43.7998
18.4212	40.4144
22.2507	7.0676
18.7167	36.3017
16.7996	15.6661
7.18003	20.234
27.4455	4.49756
23.7109	40.1568
4.21004	32.1397
19.5999	25.7609
7.35622	8.49288
45.9787	5.1124
19.9812	16.1444
20.1384	44.2215
29.1714	7.82648
6.49909	8.48137
19.7281	20.173
29.0324	9.84727
30.2097	4.86443
43.7117	17.1292
6.08962	7.16165
24.3716	13.7227
5.90427	30.9002
8.59197	10.6017
6.6978	20.9877
11.2168	32.9016
27.6307	5.72384
37.463	14.9288
37.8349	25.6521
37.8349	12.6811
13.809	9.29689
31.3802	28.042
26.8919	13.8209
26.2934	8.48137
16.8252	74.531
13.5985	7.65463
12.4039	29.8603
36.0215	6.27442
24.9861	16.5798
22.312	14.5933
11.6733	11.4938
11.5576	5.48476
14.0269	17.7643
19.358	33.3545
18.7167	6.71404
19.6118	10.3621
17.338	6.50643
8.32695	52.1287
25.5902	4.49756
21.5191	8.67387
10.4729	41.4418
10.4729	9.11498
22.3018	5.20856
40.8992	15.653
11.7798	13.9305
11.6936	68.1059
18.1239	13.0129
23.856	4.11083
25.7933	23.0894
15.1454	5.76488
21.2332	6.80599
6.97874	23.4956
34.2545	27.6237
24.8291	19.358
5.54247	33.518
34.7102	25.5092
30.5479	12.5329
30.5479	21.6359
13.5906	19.9178
25.7559	17.3477
25.7559	6.89698
26.1638	27.8215
24.0711	5.37124
24.301	6.27442
6.18869	8.91813
14.9247	13.5683
11.3692	17.3607
25.755	7.47073
14.2797	6.70218
18.5625	22.3802
25.5902	11.5803
19.6424	6.04773
29.6702	13.8742
17.7026	3.90327
5.9727	6.83983
31.9581	23.8656
29.4703	5.92624
16.7335	3.23521
23.236	19.2105
23.236	6.72684
20.3096	6.26644
25.6072	4.68572
15.5755	9.95253
28.5669	6.72684
20.7877	4.36063
20.7574	7.82896
10.7402	21.9344
17.3062	32.2375
22.3791	14.7171
22.7468	17.7101
35.6829	39.4557
35.6829	18.3115
23.5595	42.9699
13.0483	14.7709
21.4705	17.8181
19.4977	11.5839
18.2635	16.4433
23.3382	18.0756
29.1644	5.33624
19.1909	7.38885
22.3342	11.2541
22.9639	6.78703
17.2274	3.98015
8.12386	5.86906
23.2302	6.08054
25.4308	9.20791
42.0843	2.91633
42.0843	17.2804
16.6539	4.39287
14.2281	23.6089
33.4556	3.08787
18.4306	24.8159
17.841	6.68438
20.4183	22.9875
20.4183	3.73294
22.7015	15.0055
30.5748	21.178
44.9062	12.5915
58.5858	7.60925
30.8389	19.5999
6.72684	27.2358
16.3515	17.5489
8.90026	33.101
14.0137	20.2091
6.53728	6.6752
27.3183	13.4044
14.5284	5.66264
14.5284	35.4358
15.8236	7.44287
9.206	23.6414
14.0358	17.0089
23.1647	10.4928
20.6244	7.32144
18.4534	16.0627
22.5695	23.5592
14.8424	17.6692
14.7709	31.2125
37.4858	10.6586
18.3832	44.2118
21.9756	48.8413
37.463	5.20856
14.8576	6.07666
30.3129	12.9626
25.3385	8.87943
31.6603	5.11613
15.0642	4.62474
15.8236	32.4539
19.7717	49.8178
23.1237	26.7358
28.2229	4.0361
36.2494	4.04172
16.2033	5.07741
11.2271	14.434
25.1457	27.694
17.8181	13.4985
35.5106	4.81897
24.8955	5.65116
24.8955	12.4512
17.4979	3.47213
22.6433	15.8415
20.9497	9.44698
20.9497	5.80791
20.9873	5.83265
22.3849	4.75991
49.0568	19.3926
20.68	14.1181
20.68	7.95843
13.2167	25.0238
6.68438	23.8352
20.6214	4.93496
20.6214	9.75965
16.861	22.4443
12.0955	6.38642
56.4918	5.14007
17.1799	7.53406
23.7	19.6957
21.9902	5.66891
18.4534	12.8402
34.1931	5.318
26.1795	14.7352
19.4093	4.07758
18.965	18.5512
10.8147	6.48428
16.8369	8.76794
11.5803	18.3115
18.1841	4.39287
27.6841	17.277
29.8441	6.44287
13.9273	9.03153
32.5942	3.70716
16.8252	4.16656
10.0969	11.8864
6.51884	6.09613
13.0578	5.97814
45.6858	5.44984
19.232	6.18641
27.6797	7.25513
22.5742	3.57536
22.0174	21.3449
24.2428	14.9783
54.1653	35.6213
10.0079	33.1089
19.4866	6.71404
20.1893	9.68558
23.8809	17.9884
24.1751	5.55541
30.3612	5.6611
36.5731	13.0273
22.8311	3.67811
18.1432	21.3449
6.66713	50.5858
15.8906	19.9051
12.858	30.2431
9.41775	43.0977
44.5799	5.38147
16.9981	8.90026
9.67514	6.81348
16.0392	4.98259
24.1121	22.4972
26.6517	6.29599
15.739	19.2462
14.6058	12.5784
13.5523	11.1383
8.68397	19.599
26.4137	4.34199
18.6328	34.4414
18.6328	24.5467
35.7854	5.83265
15.3952	10.9695
3.9818	4.99939
19.8996	16.0374
19.9051	22.7116
19.4514	4.97402
34.6848	13.9473
49.0728	5.22611
18.3832	12.2806
21.2967	4.12133
52.6509	40.7397
16.7534	13.5741
39.1193	28.1221
30.4271	11.0507
13.34	23.6224
19.1771	25.6139
21.6014	22.5844
40.1995	6.17575
35.4914	14.3515
11.1924	8.97068
11.7381	19.2125
23.5022	8.66063
34.2584	27.2508
24.4237	5.91962
12.845	19.4313
32.4442	18.7495
11.037	13.4006
8.68397	20.6749
25.4395	16.876
15.0642	18.1907
3.8254	4.06193
24.965	26.8542
7.35622	5.37124
48.8514	12.0084
16.3524	5.10631
15.2342	12.4997
21.6403	4.34199
14.6793	47.626
21.5686	28.1221
28.3604	8.46358
16.0114	11.4884
26.4137	21.2028
6.967	19.1855
10.4152	5.34542
[truncated: 11,562 more rows]

## Sheet: Fig3b
Sertoli				Preleptotene				Leptotene				Zygotene				Pachytene
CO	NCO	Control		CO	NCO	Control		CO	NCO	Control		CO	NCO	Control		CO	NCO	Control
45.0684	28.5698	47.3635		41.5171	25.0047	45.1416		39.1657	25.0597	43.0061		35.7956	22.7315	39.8401		27.9461	19.1035	32.6154
34.2699	31.0374	39.846		35.817	27.6715	45.3546		32.9712	28.0908	42.2318		30.1919	25.5251	38.7231		23.0441	21.3888	29.8716
38.0024	41.4727	45.3471		38.4863	40.9304	41.779		34.7245	42.7339	39.4365		32.343	39.8871	36.044		24.4033	32.3308	28.1654
36.7045	39.4971	37.0284		36.6631	42.0645	39.5848		34.1142	42.4494	34.9916		30.7245	39.5693	33.8949		23.4388	31.5053	28.5644
36.121	38.7516	40.0027		36.5675	41.8867	44.6969		34.1033	41.6443	38.6848		30.0754	39.2478	36.7804		23.0518	31.1324	26.2521
40.8387	38.1839	40.9189		37.3296	41.4839	36.1615		35.672	41.552	34.1451		33.5945	39.4963	30.6459		26.6789	30.8034	24.5315
35.4081	37.6263	37.0801		34.4059	41.7645	38.5732		31.3628	40.9928	34.1752		28.3419	39.7147	31.6926		21.116	30.2137	24.3835
50.6883	37.5125	50.8815		56.3794	41.7047	60.0539		59.7343	40.8725	66.603		47.3888	39.6006	52.4592		35.7012	30.0898	38.8284
50.6524	37.6486	47.4556		56.333	41.6498	55.9585		59.65	41.1285	58.6593		47.3346	39.607	47.8847		35.7141	30.0941	34.6617
49.5955	38.2096	50.069		53.9719	41.7015	52.4965		55.5794	40.7307	52.7026		45.5332	39.4871	44.8939		35.3302	29.787	33.235
49.7928	38.6933	49.9589		54.1029	41.7061	58.2144		55.6526	40.5243	65.7247		45.6306	39.6415	53.9069		35.3892	30.0202	36.3501
52.2926	37.8568	44.9924		53.574	39.3456	45.3491		54.8329	37.4113	43.7154		44.4069	36.141	40.1823		34.8071	27.7774	32.2056
52.2027	37.8213	52.8287		52.3281	39.195	57.9725		53.6977	37.2905	62.2152		43.388	36.0037	49.0624		33.927	27.6965	36.5208
46.9994	38.3029	1.95201		47.7254	39.281	1.69035		48.4221	36.8315	1.51353		40.3908	35.2168	1.11597		32.249	27.1792	1.11781
44.9547	39.5058	23.6971		45.7531	40.3127	25.8606		45.3474	36.8913	20.4329		38.8154	35.5134	17.5688		31.4016	27.2722	12.2632
44.8979	39.0713	41.2589		45.2522	39.8718	43.0683		42.4657	36.2892	37.0909		38.5537	35.0447	33.1402		32.0963	26.7764	24.9627
43.1091	37.7162	37.4729		45.3171	39.9528	37.0132		43.3474	34.7338	33.2781		38.7718	33.3822	28.5862		31.6182	25.2312	22.9364
43.4246	37.6482	49.044		45.2962	39.5065	55.1396		43.5425	34.755	57.6061		38.8726	32.5507	47.5845		31.6636	24.9089	36.6692
41.0155	38.3046	43.8499		45.4685	35.0184	46.2701		43.6705	33.9244	46.5702		36.5808	31.4585	40.1306		29.1194	25.3431	30.1051
28.1495	37.2848	31.8925		31.1801	34.1543	34.8341		25.4294	33.9578	34.0766		21.5759	31.8375	25.243		17.2008	24.8316	17.8412
44.3228	40.2842	36.0729		44.2082	37.2642	35.7644		41.0878	38.2288	32.6835		36.437	35.0342	30.6011		29.8883	27.2744	21.4519
40.4694	41.285	46.6632		43.0604	38.4539	48.9036		36.3858	39.6295	50.205		30.093	36.2563	43.3459		23.9499	28.3318	33.3235
46.5708	39.6581	42.4171		47.5137	39.1776	43.9572		45.6946	40.3268	40.7334		40.1257	35.8555	35.9873		31.3517	28.0024	25.8531
43.6799	39.6418	42.1202		46.0614	39.8978	43.8232		41.0651	40.8377	40.1219		36.8705	36.2072	35.2141		29.3444	28.3072	25.3003
45.917	40.1238	46.0639		47.4229	40.9096	52.2463		46.3124	42.0802	53.5599		40.6144	36.8114	43.5862		30.0622	28.7467	31.351
46.3607	40.0839	39.4433		47.5929	40.8765	37.3437		46.6388	42.1172	34.73		40.7142	36.8468	32.2691		30.1836	28.7672	22.7533
51.3619	39.1846	47.0615		53.6708	40.9301	49.2895		55.3319	41.9364	50.1887		46.2066	36.5716	44.6739		33.5215	28.4034	32.7859
49.4044	40.5223	41.2597		53.9866	41.1438	41.3269		55.8012	42.6676	43.2048		46.3768	37.7308	40.8995		33.1292	29.365	32.9111
50.6507	37.3303	40.9964		45.1953	38.3032	42.6781		42.4568	36.4194	44.1895		37.1127	33.9698	41.6369		28.6958	26.338	33.4146
43.8111	39.4239	45.6769		44.4476	39.712	45.3151		42.7288	35.2546	44.0582		37.8649	33.3658	39.2535		29.2948	25.2893	29.9884
51.6404	43.1032	42.0349		46.7513	38.4833	45.3421		44.651	35.648	44.1033		39.518	33.5979	38.8049		29.5817	25.7241	31.7333
38.0705	44.1176	40.9958		44.4047	40.1236	41.4891		39.1767	37.8749	42.8467		36.6055	34.5787	38.0812		26.7987	27.1536	29.6031
46.0559	44.1865	46.1469		49.2674	40.4645	46.9132		46.7015	38.1535	49.4885		39.3533	34.8892	44.8113		31.5531	27.437	34.4752
50.2545	43.8545	48.128		51.6347	40.5326	51.7799		50.1994	38.2297	58.7169		42.1219	34.9337	55.0477		32.3761	27.4692	43.5311
49.1734	42.0951	0		51.9599	40.55	0		50.9626	37.8998	0		42.3026	34.4845	0		32.5856	26.9337	0
48.6079	46.7762	46.7252		52.1974	41.381	52.0892		51.7264	38.8511	53.1723		42.471	35.5737	42.6888		32.6934	27.7862	31.3794
40.9101	44.989	49.5025		45.2475	38.9358	54.9034		40.6229	35.7423	56.1602		37.0096	33.1389	45.6972		29.4641	25.7625	34.9414
44.7175	44.4358	38.5314		42.341	38.6643	41.9597		38.1775	35.3979	44.6959		37.2609	32.8243	33.9619		30.1535	25.5615	24.8028
42.3546	43.4244	44.7158		44.4797	38.4653	47.9604		41.7813	35.0353	47.6158		38.4033	32.3626	40.09		29.586	25.1292	30.3478
40.1147	42.9456	44.8953		45.0204	38.3695	44.213		42.2441	34.5861	41.773		38.553	31.8958	38.932		29.7016	24.7126	30.259
47.2441	41.9442	35.8526		53.4023	40.9476	39.9144		55.7692	36.1403	36.1885		45.0741	32.0938	34.5487		31.7894	24.9471	29.3999
55.0005	42.2881	47.1915		61.8669	41.0797	54.3594		64.903	36.2669	59.4296		49.6879	32.1925	51.7927		36.5166	24.9885	40.7126
55.4713	42.2014	36.3507		60.6188	41.5181	33.5139		64.9705	35.5911	31.1337		49.8528	30.8995	28.6146		36.6733	23.8058	21.1313
55.2177	42.2881	44.5239		60.5595	42.093	39.3243		64.9785	35.5783	36.9002		49.8725	30.9021	34.1252		36.6913	23.8586	26.5802
54.0237	42.1844	0		59.1667	42.214	0		64.2046	35.7369	0		48.8288	30.9496	0		36.1502	23.8709	0
41.8731	41.1896	43.6935		42.9933	41.752	44.74		42.2761	35.3421	41.7376		32.3686	30.9249	40.4797		22.5517	23.6846	34.0182
39.1982	40.4262	23.796		42.6869	41.1649	25.9535		37.4361	34.8783	21.9165		34.2709	30.49	17.5416		26.3167	23.3411	12.576
44.4261	39.9915	43.0941		42.7761	40.5361	38.7787		39.8185	34.3607	34.8422		35.3391	30.3113	32.1257		27.3614	22.7198	24.8034
46.2406	40.6287	45.7163		46.0092	40.2948	45.8446		41.7297	34.6367	43.2138		36.76	30.2469	39.8253		28.6345	22.8609	32.6154
46.2103	40.6875	47.0958		46.138	40.0855	48.9959		41.6934	34.5435	49.4025		36.7436	30.2733	43.0393		28.7239	22.752	33.0454
44.6006	39.9573	42.5472		44.5735	36.1183	45.3356		44.0068	32.2053	41.0716		39.2727	28.9953	33.4621		28.9212	21.6486	26.9176
40.2527	37.9878	48.6103		45.8435	34.9289	55.9171		45.4836	31.1777	58.0589		36.6996	28.5713	47.8605		26.8472	21.5671	37.0949
54.5504	34.1733	39.1494		66.7375	35.4063	40.8436		70.8234	33.1789	37.514		53.5355	30.4683	32.5881		36.3569	23.1332	25.8849
53.0628	36.0591	45.0393		64.3196	36.5634	48.5943		68.6965	32.9208	47.9465		52.5607	30.5046	40.7948		37.2917	23.1418	31.0353
43.5469	37.2725	43.9694		36.2409	36.8622	42.4885		34.4633	33.3521	38.5891		31.2017	30.7477	37.7156		23.1244	23.3139	29.4199
48.9469	38.0477	49.4008		48.285	38.5026	45.9154		49.5025	34.1919	43.5657		41.7589	31.9678	39.667		30.8152	23.8878	33.2362
52.2205	38.3113	46.8255		52.4832	40.5206	47.3185		54.1055	36.5445	45.9844		44.2923	33.1289	41.1973		32.7829	25.0324	31.8099
48.6551	38.4003	43.8974		48.6085	40.5233	44.6752		48.7431	36.715	41.4686		43.6511	33.303	36.1781		32.1716	25.1386	30.0409
49.8387	39.9813	47.0902		47.707	40.9917	52.0311		47.5143	37.2875	53.0437		41.0554	33.7465	43.018		30.4674	25.4929	31.6867
44.9977	40.1007	44.0769		47.3711	41.0667	47.379		46.0959	37.3735	47.08		39.5515	33.818	39.4668		29.8033	25.5045	30.2085
48.3892	40.2501	46.5112		49.9451	41.0947	46.6199		51.0832	37.374	42.2791		43.5246	34.113	37.3374		33.3833	25.692	29.0482
41.2632	42.2315	35.3604		45.6044	41.482	35.1552		44.2367	37.0221	31.9065		39.757	34.3951	29.6536		30.89	25.8252	21.6331
48.6546	43.2023	45.9724		45.0649	41.8412	45.2261		42.9208	37.3852	41.1689		39.8231	34.5107	37.3548		32.9111	26.0359	29.3386
45.2876	43.2198	35.6533		48.0189	41.8868	34.0165		47.4379	37.3742	31.0691		42.6746	34.5289	26.5768		33.0131	26.0519	18.3877
35.9375	43.2971	49.8956		37.2641	41.8528	59.4399		32.6698	37.4338	66.638		29.6906	34.5519	52.3607		23.6885	26.0892	39.006
41.8687	41.654	45.6464		45.5109	41.19	52.2411		45.5817	36.6265	54.3763		38.4336	33.9362	45.6636		28.2903	25.3721	33.6994
43.227	40.774	50.2677		48.2696	40.6367	51.1151		48.6769	35.2966	48.8318		40.1024	33.2452	41.1956		29.2	24.6213	31.6887
50.7105	40.9804	40.8574		57.8455	40.866	36.2109		63.003	35.8271	34.1108		50.5278	34.0066	30.737		38.4361	24.8973	24.4929
49.961	41.0928	44.7423		58.6384	40.8659	45.9452		64.5284	35.9379	44.1176		51.3137	34.1109	38.469		38.7614	24.8389	29.706
50.7635	40.9505	44.7337		47.3541	41.2653	47.6081		47.0196	36.5144	45.3389		41.7876	34.2393	40.9033		32.9265	24.8584	32.3246
51.151	40.887	47.2641		47.542	41.2664	48.3986		47.1027	36.5383	49.4587		42.5424	34.2456	41.3486		33.6872	24.8538	30.386
48.6802	39.8267	51.1555		49.6445	41.5007	62.1989		49.4187	36.8039	65.7982		44.478	33.684	51.1047		35.404	24.2738	36.4798
48.7964	39.9156	48.3805		48.1584	41.5087	49.8297		47.2304	37.3587	50.2546		44.0261	33.7871	40.9837		35.5669	24.3732	29.7625
44.8039	40.1039	41.8851		46.6708	43.0391	42.1346		46.0397	40.5452	38.1379		43.2981	35.1336	33.7598		35.0779	25.2368	24.8608
44.6604	39.8662	39.2282		46.6746	42.9529	44.2144		46.0596	40.5116	43.0969		43.2171	34.6267	36.1493		34.8948	25.0168	26.8084
50.8965	39.6652	43.9598		48.0459	42.8964	48.0536		47.3123	40.5635	46.4539		45.2274	34.5521	39.6534		36.2676	25.0103	31.9249
49.7112	39.2546	25.7698		47.8279	42.8198	29.6185		47.1145	40.5179	32.743		44.9275	34.2487	26.1065		36.3723	25.0713	18.7458
48.7727	39.3336	39.5778		47.7497	42.6747	39.0534		47.1422	40.3509	36.3144		44.8683	34.2399	32.1442		36.236	25.1928	24.4264
45.0316	39.3472	39.698		50.1761	42.7187	39.6961		51.175	40.265	39.0616		46.8209	34.2743	34.9843		36.3986	25.195	27.072
48.3156	39.5201	46.9533		56.18	41.6787	52.605		59.1975	39.079	56.5656		51.0793	33.4687	42.0678		40.0749	24.8417	31.1729
47.16	39.886	43.6028		55.826	39.8143	49.2499		59.2661	36.8428	49.1947		49.6579	32.5044	40.2547		38.6754	24.621	31.8028
50.6471	38.9676	51.7105		56.4418	37.7741	47.8592		60.5712	34.6787	47.4936		50.8854	31.5084	42.8545		38.754	24.0865	33.9791
47.6906	36.1755	44.7192		55.2977	36.2628	45.2942		60.0785	33.9234	42.3187		51.8811	31.3197	38.0131		39.7721	23.8116	28.3601
49.5587	37.133	47.8712		51.8126	35.2543	47.6809		59.0102	33.6796	46.686		56.7989	30.8177	43.3982		45.1983	23.8824	35.2542
49.4057	39.0155	46.4833		51.473	36.145	45.1485		54.9323	34.3406	41.4094		49.4109	32.0014	35.9867		39.0852	25.3585	28.0144
45.4604	39.5954	46.6327		45.3489	36.7315	50.0518		42.6482	35.2032	47.3735		37.2433	32.4415	40.0338		27.0743	25.6466	32.0466
43.646	38.4977	57.2339		54.0677	36.6255	54.7542		56.9477	35.0117	56.0637		45.148	32.8571	45.2394		33.9705	24.9886	33.5905
53.6291	36.5324	36.2508		65.876	33.5258	34.1523		71.0259	31.3921	31.8232		53.3563	29.6808	28.3228		39.7553	22.2158	19.4009
59.128	35.4736	48.8863		65.2527	35.3515	50.7209		70.2623	32.2455	52.426		54.3792	28.9067	44.0927		39.7033	22.3322	32.2228
67.5647	35.4701	51.1211		70.5354	35.4155	60.6728		80.3405	32.3239	66.8542		58.8562	29.0155	52.9031		41.0974	22.3291	39.0224
67.4238	35.3025	46.0413		71.286	36.0172	46.2294		81.2859	32.1751	40.7499		59.433	28.7266	37.6169		41.4712	22.1393	30.1883
61.0274	37.9304	40.018		68.2177	39.1913	44.747		79.1255	34.505	38.7332		58.1191	32.3013	36.7775		40.1742	24.9622	26.2345
53.9969	38.3063	38.2724		61.9579	39.2244	36.9049		73.4345	34.8747	33.966		54.97	32.8028	30.977		37.569	25.2214	22.6619
52.9881	38.5518	39.7563		63.2989	39.2237	39.5941		73.2057	34.7555	35.5096		55.6296	32.7294	31.285		39.2928	25.2589	23.2583
49.596	39.1343	36.2499		58.9523	39.8545	36.2021		68.1916	35.5738	33.2754		52.199	33.4236	30.3672		37.2967	25.6441	24.0611
45.1774	38.8267	44.4863		52.255	39.0814	46.133		58.8797	36.0296	41.3583		46.0026	32.9597	37.7721		33.0663	25.402	29.8285
47.3447	39.5704	32.8291		44.4142	40.0849	38.2784		41.3717	40.0234	33.6088		36.1955	35.4711	29.589		27.6806	28.0437	21.2237
46.1439	40.5438	37.552		44.7589	41.1951	38.6993		42.5646	41.588	36.787		36.8033	36.3286	34.3696		26.6777	28.9806	26.5784
46.6844	40.6342	44.3395		44.3066	41.3554	43.5479		41.4608	41.7602	37.8339		36.6293	36.4345	34.771		26.7189	29.0335	26.2895
51.4677	40.6936	43.6613		44.5831	41.3977	46.2617		40.1937	41.8445	44.6773		36.1646	36.4563	39.1583		26.9839	29.0955	31.8038
53.7395	41.0113	35.0368		44.3396	42.3334	35.2231		39.2063	43.1622	32.4983		35.3456	37.185	29.4439		26.5985	29.7642	20.4596
46.9196	41.3933	42.8037		46.7617	42.8843	47.7631		44.6203	43.8651	47.1327		38.0531	37.6417	39.2032		27.8066	30.1136	30.5672
43.4756	41.7635	46.3281		40.7151	43.323	45.2109		35.0392	44.6398	41.5278		31.2318	37.8226	37.8778		22.6472	30.3605	28.2646
48.5239	42.0691	37.3271		48.3727	44.9537	36.2943		48.096	46.8483	33.3492		39.3552	39.509	31.1802		28.9019	31.5356	21.9219
52.6993	42.3627	34.3629		49.8595	45.2319	36.0482		48.8151	47.163	33.2111		40.8885	39.7925	30.3781		29.6762	31.7538	23.2208
53.072	42.3926	43.6983		49.8107	45.5404	50.0611		48.6923	47.352	51.0038		40.8892	39.8685	40.1044		29.7015	31.891	29.2653
52.9827	42.6033	45.2629		47.2609	45.966	47.1669		45.179	47.5113	46.4331		39.0606	40.2903	43.7583		28.0976	32.1734	35.4543
41.9168	44.6175	47.0132		42.5941	47.7573	50.0666		36.8846	48.5268	51.2747		33.7528	41.9274	44.1791		26.2095	33.4812	34.0416
41.8141	44.8899	48.1666		42.6118	48.5821	56.392		36.8624	48.677	59.3766		33.7371	42.3902	51.1221		26.1381	33.7556	40.2351
40.7588	44.8526	39.9814		43.7342	48.6638	35.5776		38.0803	48.7208	34.3756		33.4478	42.3915	30.4818		25.3367	33.7606	23.8733
42.875	44.8689	44.5199		47.6027	48.7028	48.2675		43.93	48.7315	45.7469		37.544	42.4096	41.2436		28.7811	33.772	32.8877
45.5292	46.9887	46.3962		52.3806	49.4946	48.9716		52.6195	49.6916	48.2878		44.7223	43.2625	46.1944		32.6206	33.9024	37.4512
55.1914	48.5448	47.923		57.0438	49.7132	49.0188		57.7292	49.9838	51.7115		48.1495	43.3924	44.4353		34.912	33.8808	33.9763
55.0155	50.5658	49.397		57.1589	50.6762	48.4126		57.8428	52.9669	48.4549		48.1711	44.862	42.719		34.9228	34.207	33.225
53.5524	51.157	46.5868		56.5062	50.9182	50.0165		57.1781	53.9506	47.3364		47.6247	45.0652	40.0193		34.3959	34.0477	32.0505
50.718	51.1545	40.2459		52.4359	50.9626	43.3753		52.9878	54.0543	38.0495		46.3496	45.1441	31.2484		34.1468	34.0416	24.9676
51.0961	49.6328	51.3829		52.4622	51.0738	48.4253		52.3116	54.7369	48.1238		45.3822	44.8395	43.0099		33.5311	33.308	33.9051
43.3421	50.2214	45.1636		51.2561	51.944	46.6147		50.7356	55.8745	45.4647		43.9269	45.3768	40.0498		32.7751	33.74	30.6364
43.8096	50.9198	0		44.7764	52.5625	0		41.45	56.4225	0		37.0212	45.6536	0		27.4891	34.0098	0
37.0174	51.82	37.552		40.8359	53.8414	38.6993		32.8193	58.0363	36.787		30.4676	46.5315	34.3696		23.4892	34.7914	26.5784
36.6882	51.9859	0		38.3479	54.0939	0		33.2705	58.3602	0		28.6293	46.7537	0		21.4214	35.0168	0
51.7624	52.3967	41.4109		60.4557	55.2828	41.1567		67.5274	59.7232	36.2605		52.6306	47.5921	34.4082		37.8046	35.4809	25.0514
50.7971	52.5871	38.098		59.51	55.6942	36.395		66.7082	60.1444	34.7283		51.9686	47.8554	31.5614		37.4692	35.5961	24.9086
48.7052	52.6982	39.6241		57.2173	55.9729	40.4659		64.2397	60.4112	35.8842		50.5178	47.9335	31.9635		36.3033	35.664	23.0214
48.3338	53.0997	52.5288		48	57.4338	55.0664		47.5183	61.7015	57.1951		40.9602	48.7696	46.3253		29.8534	36.1371	34.07
53.0571	53.046	38.4393		52.0572	57.4511	36.7702		51.381	61.7565	34.6229		44.0432	48.746	28.3839		32.5631	36.1543	20.0366
41.124	52.7011	44.3921		43.7191	57.4476	43.9844		39.6081	61.5844	42.781		35.3745	48.6801	38.4326		25.4097	36.198	28.7412
40.3185	52.6175	35.5169		45.3905	57.8947	36.2682		39.0166	62.1434	32.4592		36.006	48.9649	28.9694		28.8112	36.3949	22.3293
40.0533	52.9685	50.0464		44.8267	57.9611	59.0409		43.6981	62.1766	65.2465		38.1463	48.6976	51.7865		30.7772	36.6145	39.0548
52.1349	50.0856	37.0859		53.7944	54.8756	35.7204		55.6463	56.427	31.9572		46.8168	45.6334	28.8669		34.7938	34.9434	20.8641
51.5165	49.8974	51.6201		56.0816	54.7914	45.1446		58.5717	56.3055	42.6674		48.0819	45.5334	38.4671		35.7705	34.8357	29.4972
53.9633	48.0144	48.1559		59.8547	54.074	50.4981		59.7363	55.6962	51.0617		48.2426	45.4942	43.5844		34.5887	34.9521	33.3054
51.616	50.8553	38.564		58.3619	54.1637	41.7775		58.0281	55.5467	41.9484		46.9849	45.3812	39.5501		34.1089	35.388	31.0949
51.3688	50.8301	41.424		58.423	53.9213	41.4261		57.8663	55.2135	36.5696		46.8423	44.5734	34.1702		34.0703	34.8873	25.4313
51.8377	50.9054	42.4441		58.6148	53.8939	45.4458		57.6284	55.2251	44.3344		46.5043	44.5929	38.9678		33.9994	34.8594	31.7276
52.3363	51.1739	51.9955		58.7244	53.6802	47.0236		57.6697	55.1028	44.8945		46.5469	44.4964	39.7512		34.0436	34.7306	29.762
51.2273	53.7612	37.6697		57.4733	53.4549	38.5027		58.9967	54.7344	36.5003		47.4282	44.4623	34.1194		35.0615	35.0432	26.4484
52.21	53.724	41.3612		55.1538	53.5257	38.2012		56.0469	54.7178	34.1355		46.0253	44.5288	30.6646		34.0229	35.0299	22.7277
46.2111	52.5871	41.2822		44.3363	51.6154	41.4671		38.1401	52.9676	43.5911		36.3384	42.9384	41.2194		29.4852	33.6605	33.0358
45.0228	52.7762	41.6957		44.08	51.1691	40.1998		37.8758	52.3781	35.2427		36.1795	42.7207	32.1918		29.2476	33.5656	25.0041
36.2175	53.1918	38.5168		40.9905	50.7798	39.469		35.8196	52.0595	35.1777		32.5915	42.4454	32.7461		24.4025	33.3797	25.1986
42.1008	53.1153	38.2378		42.6476	50.4995	41.5309		39.173	51.6267	38.1098		35.2498	42.1819	34.5393		26.974	33.2669	26.1636
45.0476	51.7288	47.0249		42.8415	49.9552	47.7716		38.2629	50.9219	47.0453		35.0709	41.884	44.5506		27.3992	33.1055	35.7335
43.0563	43.3023	49.0963		44.5444	45.3163	53.7112		40.4797	44.4874	55.1493		35.6122	38.5302	48.5769		27.4038	31.2152	38.1886
43.0922	41.0209	48.1667		44.551	45.1732	57.0099		40.5134	42.7984	60.3099		35.6413	38.1845	48.5973		27.401	31.8055	34.7741
46.0469	40.464	0		49.4916	45.2623	0		49.4032	42.8281	0		42.4261	38.3204	0		32.4864	32.0491	0
43.8658	40.6368	45.5656		45.6901	45.1866	47.125		41.9669	42.7526	45.8759		39.4588	38.623	40.4017		32.9084	32.3617	30.915
28.5078	44.0197	44.2603		30.1405	45.873	46.301		27.9343	42.2554	42.9735		22.89	38.8498	39.22		17.8425	32.6912	30.2912
49.0624	44.374	49.9589		60.1373	45.8748	58.2144		67.2547	42.216	65.7247		52.821	38.817	53.9069		37.2758	32.6938	36.3501
47.3903	42.6858	47.6505		51.4675	45.195	50.7761		52.846	43.1907	47.9961		47.9489	38.8941	40.4548		38.1461	31.5568	32.111
45.3495	43.6257	47.3978		53.6294	45.7106	49.1258		57.2449	44.0293	49.428		48.7643	38.9984	44.2273		35.9379	31.7159	33.1261
44.2421	43.4079	42.1645		57.9065	46.367	44.1371		61.7632	44.852	38.7205		51.1096	39.0046	32.123		36.5758	31.5584	26.1309
52.7482	40.8564	24.9787		65.7865	44.4577	29.9552		71.4773	42.3326	24.5556		55.1905	35.5752	18.727		38.1837	28.2651	14.0087
54.0513	40.8923	39.5546		66.381	43.7989	43.1337		73.4847	41.1072	40.7814		56.0562	34.618	34.5135		38.7736	27.469	25.2672
63.7015	40.893	41.5211		69.8723	43.4088	43.0014		77.437	40.7208	43.9143		58.4115	34.3936	37.859		39.7195	27.3225	30.2772
61.0549	38.0076	47.5814		69.2736	39.639	47.8696		79.6756	36.5659	46.1931		58.9282	31.8165	38.9221		39.9243	25.3065	28.5078
60.4713	38.9624	37.6712		69.0509	38.2337	36.5958		78.6099	34.7909	33.5233		58.3641	30.6672	28.7593		39.5997	24.6146	22.5599
58.778	41.5246	40.9895		68.9469	38.2241	45.6364		78.0362	34.2021	42.8619		58.0263	30.9796	39.1786		39.6842	24.736	32.8995
54.5679	37.5014	43.1555		61.047	35.8351	43.017		65.1672	31.156	37.3382		52.865	27.5133	34.6604		39.6764	21.2938	26.2102
47.2809	24.5898	44.6022		52.7908	29.549	46.3841		56.193	24.2846	41.124		50.6337	18.4355	37.1383		40.5422	13.7746	29.5839
48.7136	24.3809	40.8174		53.1151	28.6794	45.5713		55.9339	22.5096	41.05		50.9645	17.4143	37.3818		43.0682	13.3561	29.7259
48.3758	34.4436	41.9712		53.2047	36.0728	38.5252		56.1506	32.233	34.6563		51.0239	30.5137	31.2151		42.8276	25.7413	24.8079
48.2529	33.6761	54.2053		54.2958	36.3616	58.3703		60.0958	33.7256	62.3513		50.7286	32.1583	50.1052		40.3066	27.3739	37.4353
59.3306	36.808	49.5025		58.4587	39.51	54.9034		62.3562	36.4136	56.1602		52.4512	34.4251	45.6972		38.9289	28.8318	34.9414
27.9179	41.2267	24.5879		30.9162	39.6321	28.8936		32.9363	36.1134	22.7513		28.6097	34.4377	17.6223		22.0237	28.2035	13.5016
54.8384	41.1231	44.467		62.9098	39.3315	45.9265		70.5479	35.6084	43.9888		62.4373	33.4115	38.4271		47.7416	27.1749	29.6865
54.8017	42.9512	40.2329		63.0161	41.1439	41.2956		70.7989	37.8135	43.0931		62.5913	34.554	37.7875		47.9271	28.6668	29.2174
54.7544	42.7959	28.4943		63.0442	42.4771	31.2332		70.793	39.9089	30.0639		62.6123	35.6124	22.4969		47.9579	29.1425	15.9138
54.4091	43.4782	44.3454		63.0481	43.5175	48.7301		70.9443	40.7126	50.5427		62.7392	36.1402	43.2226		48.1691	29.6231	31.3039
54.0652	44.9374	46.4252		64.9116	44.5888	42.4965		73.0181	40.8792	38.8189		64.7177	36.49	37.5968		49.9974	30.0578	30.5525
55.2382	43.1618	38.3477		72.1528	44.5033	37.6118		84.7982	39.5069	34.1467		78.358	33.6065	31.9624		58.2813	27.1277	24.025
55.2019	39.6333	43.7924		72.3096	42.8785	36.5187		84.9936	37.5636	34.7684		78.9096	30.6357	31.4928		58.7847	24.5294	23.3039
49.9432	40.6914	44.6737		69.0573	42.7826	49.0929		79.5497	37.1303	49.3678		72.8105	30.4644	44.6584		53.9374	24.1053	35.6948
47.5819	39.8396	51.6519		43.9466	43.4541	57.2878		45.7473	37.1083	61.0482		38.9376	30.5567	47.1395		33.7102	25.068	32.9025
50.593	42.1937	39.4947		48.6275	44.3921	43.0769		44.5912	39.7936	39.5254		37.4111	32.5094	35.3033		30.1125	26.4221	27.6696
45.2827	42.3153	51.3073		48.418	45.0705	53.1633		43.9316	41.0387	57.0389		39.2393	33.2321	46.0858		30.5133	26.7685	34.4197
51.1986	46.3818	47.4393		53.0215	47.3698	49.2711		55.5819	45.9445	49.6496		43.8938	40.3204	42.9058		34.5849	31.0852	31.6627
54.9575	45.6912	45.811		53.942	45.5379	53.0716		52.8418	44.1439	55.7918		42.9637	39.2651	46.2918		34.1868	29.9838	33.9846
46.7592	45.5963	19.1029		49.8506	45.455	15.6857		47.8364	44.0532	15.8704		39.6201	39.1622	14.0629		31.5347	29.9524	12.1674
46.7775	45.2885	47.2872		49.462	44.9804	48.2107		47.295	43.5659	46.3748		39.3782	38.9545	40.7652		31.3529	29.725	31.8183
38.7575	44.991	36.1461		40.3954	45.0077	35.5688		34.9961	43.4465	31.565		31.9571	38.8605	27.7767		24.0711	29.6787	21.5168
32.7202	44.4466	55.3231		30.5213	45.0258	58.1466		27.9608	42.8638	62.4489		22.6064	38.3447	50.535		16.8601	29.4913	38.1025
46.6047	44.056	43.8134		44.4537	44.9171	38.9996		41.0191	42.1536	36.431		35.0413	37.8924	33.9573		24.9074	29.1042	26.2237
34.9296	44.0859	48.1242		37.7068	44.9275	46.6157		31.9566	42.1379	47.7059		29.1032	37.8576	40.7218		23.0112	29.1151	30.6372
41.3011	44.4024	35.3273		45.9622	44.9451	35.1557		43.3617	41.9198	32.349		37.1316	37.717	29.3465		29.4018	28.9385	20.3183
44.0552	44.728	47.1538		47.0328	44.9152	42.3367		46.5352	41.8794	39.1175		39.3012	37.6144	37.8029		31.3185	28.9654	30.6483
45.2052	45.5219	35.4825		47.6911	44.7507	38.2246		47.5923	41.2191	33.9739		39.4496	37.3124	30.7878		31.5765	29.0275	25.5166
45.3921	43.9551	38.5079		54.614	46.0442	38.4145		54.1086	41.683	35.1095		43.8125	38.0398	30.7929		32.4445	29.8673	24.6973
49.4068	44.0641	31.3794		58.9789	46.0717	31.9233		62.1747	42.6225	27.4025		47.7823	38.9458	25.3403		35.2917	30.1529	19.1549
57.4415	43.8598	45.5606		66.2011	45.9704	49.2137		68.8937	42.8998	50.8138		53.2283	39.0774	40.1845		38.4535	30.2208	30.6497
47.0133	44.2675	44.1413		56.7498	46.8822	47.5135		59.5416	45.2386	47.1431		47.451	40.0075	41.8937		36.4693	29.5736	32.506
38.9378	44.6793	35.3595		45.156	47.1494	34.8968		45.1002	45.7554	31.9793		37.2467	40.423	30.0557		29.5618	29.8072	24.274
41.3638	47.0953	56.5824		47.1784	48.9611	66.7719		48.4297	49.3225	70.6954		41.3275	42.5797	53.7863		32.7076	31.449	36.401
45.8358	48.4126	37.7001		50.1847	49.9761	34.5292		52.375	51.2358	31.7819		44.4755	43.3793	28.2374		34.765	31.974	20.8919
49.6844	48.4518	26.0016		56.1688	50.3243	24.2737		56.8791	51.7976	23.2682		45.761	43.6937	19.8517		34.3239	31.9505	14.7667
53.9404	49.0632	51.2778		61.8669	50.7279	54.0948		65.518	52.6705	55.5681		51.6348	44.3157	44.8669		35.562	32.0283	35.0237
45.2511	50.0312	44.3365		47.3209	51.4019	50.7996		50.7485	53.658	54.0923		42.9535	44.5702	40.4926		31.0215	32.1989	29.8537
43.4969	50.0626	39.494		45.876	51.4995	39.5544		47.4083	53.8363	37.9921		39.0315	44.71	34.461		29.1905	32.319	26.4412
46.8999	50.3306	37.7389		43.4557	51.7521	38.4658		37.7569	54.2642	34.1763		34.8234	44.9311	31.7119		25.7034	32.5159	24.6117
43.1877	50.7207	51.1416		44.4205	54.1839	58.7116		43.4898	55.6837	64.2566		38.5164	46.813	51.2763		28.4865	33.6395	38.9778
48.9163	50.9111	49.7972		51.022	54.1143	59.4283		52.2291	55.6359	66.6556		43.5051	47.0943	52.3977		32.3829	33.8516	38.9903
44.465	50.2379	47.7244		47.6512	53.7364	42.5804		47.7044	54.592	39.4629		40.1414	46.409	38.0116		28.6065	33.1135	30.8597
42.4213	49.4948	35.9655		44.6108	53.1861	36.5141		42.661	53.7546	32.91		36.9879	45.947	30.5187		26.7607	32.7879	23.1479
40.9974	45.9771	47.7013		43.2454	51.6533	47.707		40.6235	51.9417	46.2715		35.8624	44.6593	43.5944		25.9852	31.7818	35.3563
43.7621	45.164	47.6539		44.9566	50.784	49.7599		42.749	50.941	50.0792		37.9727	43.6081	43.0266		28.2197	31.1632	33.0903
43.6293	45.1979	44.8197		45.0112	45.8108	47.9842		42.7309	43.9015	48.1002		37.9718	39.4121	39.7583		28.2048	29.3711	29.4081
42.287	45.4547	45.5892		46.4548	45.5661	52.4667		42.5728	43.0535	53.5166		37.4224	38.5352	42.7313		27.855	28.7414	34.0394
44.24	45.9924	41.4857		50.2572	45.516	45.3239		48.1635	42.7359	43.3445		40.8066	38.308	38.6024		30.2783	28.911	31.8899
48.238	49.0357	41.7764		52.1704	46.9119	43.3291		50.6348	43.1142	39.2509		42.9027	38.8655	34.3899		32.0317	30.068	26.8822
44.2753	50.7904	39.9853		47.874	46.5096	38.6991		45.5708	42.9463	37.6413		39.0806	38.3274	34.5657		29.0905	29.7827	25.6892
45.6987	51.2	42.2013		45.2471	46.4234	44.2741		42.6526	43.293	46.0666		37.8615	38.6378	38.9735		27.6419	30.0087	30.993
49.991	53.7457	47.5836		46.0785	46.3778	50.0736		44.1142	43.2128	51.2681		40.1943	38.5734	44.9625		28.9745	30.058	31.8827
50.416	54.8746	43.2874		46.4247	46.349	41.8217		44.2578	43.2742	37.221		40.187	38.6169	34.1747		29.1023	30.1437	25.654
50.5953	45.4122	37.3336		46.5479	44.6575	39.7763		44.3563	42.8633	36.9735		40.2009	37.8406	34.8949		29.1926	29.1599	29.2557
47.1765	39.9646	41.398		46.2113	44.1295	36.8026		42.8322	42.5454	34.4243		36.853	37.2435	31.34		26.7444	28.9178	24.6725
44.6637	39.8658	49.4484		46.2937	44.4429	45.4265		41.3141	42.5511	43.3731		40.1925	37.4462	39.715		30.4359	29.1881	33.1492
42.9784	39.9222	42.4731		45.8341	44.6681	44.4548		40.9482	42.5799	42.8044		39.5259	37.8226	37.5262		29.5919	29.4796	29.0953
47.6458	46.3113	48.0626		50.0972	45.6864	49.2485		49.51	44.0311	52.104		42.7867	38.677	44.6663		32.8188	29.381	34.1174
46.4751	48.2737	38.3802		51.2408	45.997	41.0226		51.5257	44.3002	43.2947		45.9117	38.6613	33.3037		36.5535	29.3731	24.2256
45.9074	50.3995	43.6719		51.0708	46.059	40.8405		51.215	44.2961	36.2523		46.3859	38.688	32.5838		36.7996	29.2917	25.2519
44.8156	48.6075	31.7828		50.1356	44.8579	29.4115		50.1411	43.0724	26.1468		45.9281	38.1174	22.6232		36.6931	28.3786	16.9963
46.785	47.1309	46.1123		45.3295	44.3601	47.7597		42.2847	42.6815	46.6602		43.244	37.911	40.9184		33.5342	28.1441	30.292
44.5255	46.8121	44.5055		44.5731	44.3381	45.386		43.0828	42.612	46.7135		37.548	37.8818	42.986		29.7996	28.1259	34.0922
43.2128	43.427	51.4596		41.805	43.2899	56.9642		37.7705	41.9496	60.3298		33.9196	37.5307	46.3389		25.9511	27.8552	36.1921
41.2382	42.5098	49.9597		43.1848	42.8354	52.5217		36.7857	41.4179	52.6334		33.3136	37.1298	44.9247		24.057	27.4849	33.2746
39.0255	38.5645	41.2551		36.8502	41.4861	47.3191		33.318	39.2826	47.4361		28.9175	35.4225	37.8303		21.7364	26.2984	27.7271
42.8024	38.5231	39.9744		40.131	41.6299	42.8157		35.3238	39.1905	37.4763		32.1008	35.3741	34.4498		23.3549	26.2959	26.5666
46.4285	38.5692	41.1931		49.286	41.6364	36.5089		49.8978	39.1841	34.1984		41.2202	35.3633	30.9875		30.754	26.2822	24.5214
47.5906	39.6496	53.5605		51.52	41.4409	65.9111		52.5931	38.6296	70.5854		42.5466	35.2167	53.385		32.1042	26.3888	36.3557
47.7502	40.5392	40.7684		52.4287	40.7382	37.5934		53.626	37.4149	35.8129		43.511	33.9983	33.6193		32.8174	25.5718	26.7205
38.4843	42.4114	44.8392		40.4923	42.074	35.9652		38.5765	37.427	34.2848		35.4727	34.5353	31.3454		26.6275	26.1039	23.4125
26.6558	37.9821	44.5752		28.0531	42.2818	44.923		28.1936	37.1185	43.9727		20.935	34.1043	41.7728		15.7285	26.1464	34.2043
46.6831	37.8569	36.3434		63.3159	42.0871	35.0264		69.4948	37.1874	31.6898		52.8338	34.4383	29.0347		36.2997	26.3855	21.4222
50.4388	37.777	37.4716		63.7108	42.1032	36.0407		68.9331	37.1589	33.2181		52.7942	34.4191	31.0308		37.3181	26.4008	21.756
49.3782	36.7722	38.3751		58.785	41.9623	36.9358		62.4491	36.5565	33.8401		49.4743	33.8997	31.0135		35.7522	25.9134	22.6551
51.3443	36.5908	38.5451		56.2664	41.7971	36.7129		57.7299	37.8158	34.6098		46.8487	35.8599	31.8202		34.3797	27.7048	25.2119
49.473	39.5447	52.2026		44.9128	44.1265	64.2491		41.69	39.1942	69.0417		36.3101	36.5586	51.9942		28.051	29.512	35.4362
49.1467	39.1208	37.5046		44.9208	44.0093	41.6391		41.4776	39.1293	40.8552		36.2785	36.4557	39.8174		27.9629	29.4284	30.2075
50.212	39.4932	49.9646		46.3897	44.3156	51.5059		41.9589	40.0626	53.7251		36.8509	37.9579	44.7605		28.4488	29.0394	32.2506
50.4522	39.4839	45.7079		51.4586	44.3153	50.7394		50.9144	39.9975	53.5478		41.8838	37.9494	44.4648		31.1898	28.8307	31.541
50.6042	37.8375	38.3516		51.3848	44.3565	40.7163		50.7957	39.0768	36.633		41.8726	36.3233	33.3454		31.1587	26.2204	25.1135
28.7529	40.3339	36.5261		28.9673	44.1746	38.7621		30.428	37.9684	40.02		22.4925	35.8734	31.4913		16.1127	25.0581	22.6884
47.4666	41.27	37.5539		44.3011	43.99	38.6055		43.2475	38.0605	36.5388		36.9638	36.4684	34.1617		27.3295	25.2909	26.5026
46.6705	41.1709	38.4614		41.7506	44.0846	34.7566		38.1871	38.176	32.395		34.1633	36.7081	28.7462		25.7313	25.2383	19.8306
38.5055	41.1598	38.7314		37.7633	44.1094	42.062		33.6134	38.2256	41.7332		30.8721	36.7126	39.4711		23.325	25.2687	31.2207
46.3421	41.9376	39.9211		42.4144	43.9598	45.4687		37.4455	38.797	44.9494		31.9302	36.7662	36.5786		23.6369	25.0877	26.6588
40.5594	42.281	24.7976		47.8494	43.7201	28.5708		45.4554	38.9319	22.8451		39.0738	36.6444	17.8398		27.6008	25.2361	13.8374
44.335	42.456	39.2023		48.3714	43.7461	44.1378		45.8703	39.0203	43.1882		39.6403	36.5943	36.197		27.6006	25.2995	26.8381
44.4835	45.8424	44.7614		48.4085	44.6579	51.4935		45.8897	40.1666	52.156		39.6436	37.3339	42.0624		27.5955	26.8968	33.4452
41.655	45.7721	43.2991		44.8585	45.5998	48.8814		39.8642	42.444	48.6368		35.8777	37.6999	39.9563		26.7418	28.9527	31.4115
42.2455	45.7861	48.2052		44.8048	46.6044	54.547		39.9535	43.7608	57.8889		35.6438	38.2002	47.1863		26.4763	29.8922	33.1617
49.8441	45.188	40.9882		46.5844	47.8222	42.7088		42.8811	45.8992	37.537		36.6913	38.796	34.6352		27.2625	30.4932	26.5033
35.6697	44.4812	20.2606		38.6405	48.3732	24.7023		34.6971	46.6347	26.7839		29.4368	39.2671	24.8273		22.1075	31.1653	21.1886
36.4742	45.0051	41.947		39.3176	48.4275	44.2484		33.2669	46.2495	38.9816		29.2622	38.8536	37.0402		22.1889	31.0762	25.2858
50.2443	49.6028	47.0711		41.6462	50.7982	53.1913		36.3187	48.1147	54.8276		33.0248	40.686	44.4634		25.7325	31.4732	31.7284
49.5941	50.1048	47.414		42.6954	50.5737	45.8701		38.9924	48.4673	40.9465		36.2321	40.806	37.4209		28.3714	31.3392	29.6622
50.0448	50.2341	35.5913		43.1066	50.5887	34.8778		39.501	48.8798	32.0598		36.1408	41.2602	30.0526		28.3116	31.8248	24.2764
49.692	50.2461	46.9258		43.7949	50.6242	53.7259		40.421	48.9264	61.2683		35.9496	41.3006	58.2948		28.132	31.8796	48.9118
47.9174	46.7709	38.8757		48.2888	50.626	41.4953		43.5487	50.6959	40.1296		37.0822	41.0223	39.0732		29.3349	31.5525	29.7138
47.9209	48.05	47.6395		48.205	52.1739	55.8936		43.2896	53.2025	57.9622		37.1675	42.3758	45.1451		29.3366	32.5864	35.9125
48.3562	48.7342	41.5839		48.587	52.8235	41.5523		44.0902	54.1766	37.212		37.3952	43.1402	34.4846		29.5846	33.2437	25.937
42.6052	51.6514	39.7796		46.462	57.5009	45.4422		41.5021	60.9459	41.165		36.3846	46.8947	36.9986		28.7775	36.677	29.4371
55.5083	48.0126	40.3928		67.2275	56.1998	37.7561		73.1187	58.7294	36.4961		55.5738	45.4991	34.243		37.1392	36.161	26.7936
40.9362	46.681	47.0699		44.3313	54.1456	42.4766		46.4745	55.5773	38.8835		42.3332	43.7452	37.6713		28.1955	34.8594	30.6172
32.1344	43.6263	34.5998		39.7072	49.3052	33.0598		34.8452	49.5687	29.2106		29.2425	40.4988	26.8622		23.6336	32.0469	20.4632
52.1705	42.8558	38.1246		63.7571	48.2294	36.0755		68.7315	47.7949	32.1021		53.0344	39.4168	29.311		38.3186	30.9245	21.8459
52.8828	42.7532	42.2016		67.2121	48.0801	47.4995		74.6994	47.6339	47.6279		56.424	39.3255	39.5289		38.6592	30.7974	29.9007
60.3578	42.7062	41.164		71.4777	47.9589	43.0203		81.5522	47.4405	37.7522		62.8164	39.2467	33.6881		43.1882	30.6873	25.5152
61.0283	42.0036	36.2534		71.676	45.094	36.3259		81.9707	43.6082	33.3317		63.1197	37.152	30.3951		43.5605	28.477	21.1556
59.4739	42.1714	55.3224		65.7016	43.8109	62.2973		76.1003	41.4484	65.3965		59.2216	36.1388	50.074		41.0664	27.8282	36.7808
58.5581	42.7417	50.1865		63.6982	44.0576	49.747		70.4131	41.34	51.0291		57.8325	36.2612	42.6069		43.6691	28.0261	31.5828
38.5119	44.3645	50.0266		41.873	45.6901	56.2648		42.6981	42.8575	60.9		36.9326	37.6205	51.5007		29.4457	29.0974	38.7928
24.0308	44.3263	36.0031		27.7765	45.7024	42.2788		23.2306	42.7152	38.0841		20.6207	37.6259	35.7394		18.0637	29.1194	27.3502
60.7873	46.3511	41.7877		68.2716	45.841	40.7035		78.2204	41.4703	39.3531		65.1649	37.4076	31.0826		48.304	29.385	21.6212
63.6544	49.2036	25.0679		67.5067	46.4411	26.9836		77.4294	41.1276	21.2998		64.8651	37.707	18.3574		48.2941	30.1129	12.8262
53.2691	38.5599	0		66.0081	44.3968	0		76.1845	40.1554	0		62.4968	35.9822	0		46.4208	28.4239	0
52.2973	38.5965	43.8661		64.1485	43.8988	42.4833		73.2054	39.9767	38.6628		61.8273	35.6243	37.7946		47.8163	27.7429	29.6029
52.8742	39.3991	40.4245		66.0533	42.8418	44.9031		75.1412	39.1669	40.2971		65.0369	34.7479	38.2655		51.5972	27.2795	29.6639
53.3297	39.8967	38.8222		66.6706	42.7573	36.7717		76.426	39.1707	33.3551		65.7679	34.7802	29.7678		51.4084	27.291	21.9897
56.2329	42.9926	46.1116		70.0803	43.1539	46.4826		80.2542	38.8799	43.6572		70.4195	34.0944	38.3901		52.7733	26.576	29.7095
55.7108	43.253	38.2958		71.5222	43.1979	34.625		80.5814	38.8527	34.2433		71.5115	34.0673	31.7415		53.4499	26.5595	25.225
54.5622	43.6586	44.6518		71.6093	43.2766	45.2766		81.5345	38.8816	45.0326		73.0334	34.0592	39.7952		54.8934	26.5442	29.1697
34.7163	43.7491	39.0398		45.161	43.2682	41.9544		50.9129	38.9716	40.844		44.5994	34.0697	39.6789		32.1223	26.5252	30.0181
45.3441	45.4066	45.1369		45.0517	43.3554	49.8248		44.9535	37.98	52.1303		42.284	34.4441	43.7791		35.9347	26.0322	31.0998
42.5677	44.6025	50.4632		45.9395	43.4724	54.7866		43.3379	38.0319	58.2651		39.5155	34.5793	44.052		30.3471	26.1856	31.2898
45.9979	43.9501	25.2722		41.7686	43.2094	30.0725		36.7063	37.4915	24.2991		33.9729	34.5279	18.8684		27.6469	26.0909	14.0759
44.9619	43.5519	41.9945		48.832	42.9447	38.1718		48.5625	37.4419	34.2386		42.8283	34.9775	30.9951		33.5423	26.3871	24.5966
44.815	43.4498	47.1306		49.7928	42.919	48.6765		49.3149	37.3713	50.7777		43.2433	34.9316	43.6157		33.8735	26.41	33.5211
51.5197	44.1553	25.7755		57.9687	41.9037	29.4989		63.6753	37.7439	32.6372		50.2365	36.829	26.071		35.7956	28.4999	18.7078
51.6226	46.6495	36.1855		57.7073	42.142	35.0574		62.2274	38.5532	32.9315		48.9931	37.3444	30.2139		35.0968	30.3747	22.9721
51.2983	46.8681	36.5834		57.3717	42.1245	34.5658		61.8539	38.635	32.4524		48.6541	37.3751	29.5748		34.826	30.3856	22.5028
37.7303	46.6506	48.5098		44.2274	42.019	52.0269		41.1716	39.459	53.2701		37.898	37.6508	42.8881		30.6085	30.504	30.782
41.6878	46.7247	50.9509		51.2175	42.3562	59.9596		47.6108	39.739	66.7044		42.7111	37.7663	52.5059		33.997	30.1637	38.8081
41.1732	47.4314	46.2272		51.4833	43.2368	50.9059		47.3748	40.9434	53.3233		40.529	38.4636	42.7624		31.7067	30.2533	32.3852
45.7417	47.2031	44.5935		45.2418	43.3575	50.7098		45.5662	41.1401	51.8653		39.1965	38.4696	40.7651		30.43	30.2528	29.7599
46.1948	44.9909	44.8848		42.3292	44.2264	47.9308		40.6809	41.4501	46.7895		36.7701	38.5813	39.8749		28.8361	30.3325	30.1498
42.1027	41.1253	47.0682		39.213	45.2723	47.3348		35.062	42.7109	46.2887		31.1243	38.7679	43.1983		23.9838	29.3378	35.0154
44.7329	43.3353	54.2638		44.5815	45.868	65.0265		39.4909	42.887	69.4259		35.2016	38.4746	53.0789		26.1558	28.7988	37.4897
40.7678	45.3451	35.7229		41.9027	46.1816	35.6266		37.0183	43.1107	32.4889		34.2575	38.2984	29.0497		25.3671	28.4339	22.3537
46.9453	45.8657	42.6188		41.709	46.7643	42.3851		38.3653	43.3366	37.7059		35.232	38.557	34.8463		25.8185	28.4689	26.328
46.9669	30.3111	40.7597		41.7278	27.5439	46.5769		38.4224	24.3424	46.3627		35.2863	20.8936	37.2473		25.8496	15.6939	27.3009
47.6928	27.5243	38.3445		52.1174	25.2849	35.9978		53.8578	22.5366	33.8894		43.5072	19.6907	30.636		32.349	14.7432	21.7294
42.0117	25.5261	35.3542		40.8427	29.833	34.3861		38.6916	33.4163	31.8496		33.9785	26.7353	28.9332		24.3175	18.7836	21.7319
38.7912	25.6576	47.7498		37.9719	30.018	54.6567		32.1354	33.6393	58.1267		30.9175	27.0061	47.2794		22.3359	18.7453	33.1996
41.2423	34.3624	37.4859		42.8757	38.9685	35.3425		40.011	43.3422	34.1668		35.4619	34.9834	31.2999		25.6617	23.8287	24.1572
50.5767	37.2045	40.7219		49.0713	42.0386	43.1652		48.5214	47.0083	37.6528		40.6142	37.9476	34.3507		29.5776	25.6891	26.349
50.9503	49.0405	39.7833		57.5559	57.2854	45.9039		58.7386	64.6794	42.6414		46.8919	53.1726	37.4841		34.4751	35.7471	27.7682
47.6976	50.3608	37.1254		56.5214	57.9023	35.6381		56.8865	65.2423	32.1264		45.6947	53.4686	28.5764		33.2969	36.2015	20.631
47.2553	50.6942	46.5385		56.1644	58.0429	51.1919		56.7836	65.2723	52.4608		45.717	53.5163	44.5906		33.2501	36.1864	33.1944
40.8471	51.4953	47.0706		44.5403	58.676	49.3187		43.5761	65.4015	50.2399		37.12	53.496	44.6867		27.4694	36.1951	32.7525
39.762	52.91	51.0591		41.8042	58.9575	62.1665		39.3682	65.9151	65.6286		34.8467	53.7032	50.9879		25.6313	36.7672	36.4135
43.8543	51.4565	38.9802		46.3651	57.071	41.6567		45.2738	62.2698	40.3193		38.5971	50.0266	39.1923		28.4348	34.3154	29.744
36.8358	45.2193	51.265		38.9507	51.738	54.4068		32.8328	53.1949	55.8325		30.4228	42.9272	47.3368		22.2861	31.1809	33.9401
36.7466	45.2005	35.7775		40.6056	51.7335	38.6151		33.9394	53.281	33.5231		29.1024	42.9886	30.9924		21.6176	31.2142	25.6395
42.3517	46.812	28.8082		43.2693	51.6719	31.6594		39.1323	52.5808	30.5967		34.9478	42.6575	22.7695		26.5568	31.4386	16.0583
42.0484	47.8977	47.8605		43.5956	51.4107	46.2451		39.1404	51.7485	43.293		34.9843	42.3062	39.0152		26.5459	31.333	29.9327
44.3329	48.0397	46.1214		46.4005	51.4617	46.5662		43.2277	51.6341	47.0061		38.4782	42.4103	37.1279		29.0515	31.2569	26.0936
42.9092	48.1217	32.9097		45.5164	51.5547	29.736		42.1409	51.7522	30.5004		37.2117	42.5367	27.8799		27.7838	31.33	23.1974
51.1434	48.9419	42.7751		49.465	51.0974	42.0061		48.3651	51.8775	39.2223		42.1687	42.2764	35.3383		30.2542	31.4861	27.0858
51.7449	48.8936	41.3186		48.4212	51.1135	43.0499		48.2406	52.0144	37.1327		43.0694	42.2892	30.6977		32.1914	31.5212	24.2515
44.7186	50.136	36.785		52.7971	52.4485	32.3054		53.2567	53.6921	29.5889		44.396	43.3681	25.7029		33.9735	32.4599	18.9782
43.7923	50.3107	52.2658		50.9698	52.8509	48.1476		50.6895	54.1859	47.5442		43.5078	43.7585	43.0173		33.735	32.8352	34.0231
46.9194	51.0733	47.3063		49.1019	53.6706	47.5569		47.3613	55.7154	49.2218		40.6851	45.0069	43.3483		33.255	33.7168	32.7337
34.244	52.1707	48.2202		40.4397	54.4319	51.7766		35.9572	57.0499	51.9979		27.7761	46.5821	42.7724		22.3119	35.0486	31.5236
35.3895	54.4438	46.9785		41.2903	57.7494	46.6697		40.6549	61.9448	44.161		31.3863	50.1367	40.0889		24.7075	37.8058	30.9431
39.984	54.0454	46.9719		46.1093	57.7475	40.2628		48.3407	62.129	37.3127		37.7809	50.1985	34.3296		29.8072	37.7501	26.6934
56.0949	53.3456	41.3474		61.7897	57.9344	42.8332		70.3844	62.1446	37.0086		54.4039	49.7036	33.6245		41.0368	37.1583	25.1359
57.0289	53.3081	39.9709		61.1987	58.5228	35.6772		70.0856	62.645	33.8009		54.4409	50.1843	31.5818		41.019	37.4906	23.8479
56.3041	53.1856	45.6485		62.8937	58.7037	46.811		72.312	62.8766	46.786		56.0047	50.1708	39.6919		42.793	37.5154	31.8753
51.3286	53.1223	41.9255		59.9965	58.69	47.4122		70.1892	62.9146	47.5122		54.8479	50.2278	39.4338		42.044	37.5191	29.8961
48.2201	53.5832	44.7196		62.322	58.3847	45.5714		73.4553	62.561	43.0558		55.8405	49.8737	38.8525		40.5554	37.2173	32.337
46.7841	54.1209	47.5209		54.4157	58.4713	50.0747		61.3929	62.6757	51.2465		47.8482	49.6277	45.3101		35.958	36.8626	32.2777
46.3164	53.9353	39.4299		51.8448	58.1666	44.7174		54.9153	62.0954	42.4125		47.9041	48.8761	36.8747		39.6627	36.0322	27.0752
46.4068	53.4853	49.6042		51.9236	58.2151	46.2942		54.9972	62.0698	43.8053		47.5963	48.6856	39.8953		38.9934	35.9597	33.4203
46.4624	52.9171	39.5361		52.1445	59.6601	36.4826		55.1963	62.3664	34.1503		47.6726	49.1168	31.6714		38.4121	36.1275	24.1117
44.8707	52.1875	41.0509		54.7175	59.4001	41.533		59.6153	62.3262	43.5074		47.8771	48.7246	41.1301		36.7907	35.7331	32.9623
49.2191	51.7028	47.2251		47.9789	59.2663	47.6642		57.7926	62.3726	45.8576		49.2922	48.4259	40.2037		39.2881	35.7115	29.9377
50.7107	51.5296	35.4877		47.0442	59.2634	35.0738		55.3458	62.4903	31.7759		47.7799	48.4909	28.7312		39.2874	35.7202	21.1973
56.078	51.0874	41.3732		64.7291	59.1709	40.3027		75.8438	62.6977	35.3459		57.75	48.3538	32.275		40.6841	35.697	25.0164
56.4168	51.1018	0		63.3967	59.2832	0		74.7168	62.691	0		56.894	48.351	0		40.0587	35.688	0
48.1926	52.6224	35.3646		65.2653	60.3443	33.4993		68.1556	63.794	30.6959		52.1011	48.9423	26.8825		36.7767	36.0964	19.8163
57.8965	53.7429	38.774		68.0049	60.9926	40.333		78.9215	63.3435	36.216		60.8478	49.2847	32.2301		42.3355	36.4453	23.2387
58.1211	53.5407	47.4735		68.1551	61.2783	47.8255		79.1021	63.9265	46.6012		60.9682	49.4798	39.8392		42.406	36.4378	29.6334
50.5497	54.6192	39.9952		56.3547	61.7107	36.9809		72.2433	65.0746	35.6927		55.6937	49.9164	32.6933		40.0452	36.3659	25.8359
50.2607	54.9215	39.8248		56.6179	61.7612	42.8599		68.1195	65.1584	37.5943		53.4685	50.0204	34.2288		38.6611	36.3546	26.268
33.0241	55.6327	51.2243		39.805	62.0136	48.384		39.6472	65.7001	47.7003		33.6443	50.3577	45.6046		26.5503	36.5673	36.5616
49.5332	45.8546	50.4398		56.629	51.6708	52.0944		61.6303	55.4147	51.9971		52.4945	41.3576	45.7302		40.51	30.6018	34.3223
52.0496	44.0462	41.3245		60.6571	50.4363	44.4723		66.1665	53.6701	42.1435		56.5314	40.2018	35.3471		43.5768	29.6375	28.0298
52.349	43.8139	46.5518		61.0093	50.1994	47.3801		66.5826	53.4909	45.1673		56.9282	40.1212	40.5144		43.8886	29.5395	30.8789
50.915	41.0849	48.5982		61.718	47.0449	47.0129		67.0027	50.0615	48.061		57.8424	37.4789	40.8992		44.6731	27.661	30.6238
52.876	40.6745	48.8836		61.617	46.4975	56.0658		67.3294	49.5649	59.2584		57.8753	36.9315	50.3696		45.0901	27.2621	38.9586
52.5136	40.3554	44.5419		62.1703	45.7946	39.8395		68.2547	48.7632	34.9429		59.1963	36.4372	32.0464		46.6809	26.8066	24.9688
49.9108	39.9181	46.4209		61.1794	44.6514	50.063		66.9732	47.6658	50.6964		61.8323	35.6732	42.9213		49.2577	26.3613	32.8611
49.8964	36.5554	44.5769		61.1637	39.0452	36.114		69.9356	40.4836	34.3357		66.854	31.5814	31.2792		54.1586	22.907	23.2663
43.6005	33.125	56.3127		39.0725	38.1187	62.4417		34.5401	33.3654	66.0633		31.9444	30.0562	50.7691		24.0638	21.4837	36.8451
39.4451	36.8254	38.2904		38.4478	37.6536	36.6237		33.2588	34.3139	34.3209		31.7164	28.8718	28.3146		23.4037	22.6823	19.9715
45.9571	37.5771	38.0319		52.3166	37.1756	36.46		56.1918	33.5119	31.7524		44.9657	28.8236	27.7527		33.0931	23.2606	21.4732
43.9111	37.2845	50.1285		50.5267	36.8424	61.5661		52.9616	33.1202	64.4802		43.0161	28.4526	50.0526		32.6227	22.8065	35.9696
43.9141	37.2552	38.0057		50.4319	36.8527	36.8273		52.5187	32.9611	33.4863		42.9081	28.3007	30.2586		32.5999	22.6395	22.1904
45.0281	35.9712	23.8383		51.0204	35.3459	26.0019		52.5297	31.3763	20.5169		43.7148	28.8394	17.6934		33.4116	21.6752	12.2897
46.4484	36.2024	35.002		51.0522	35.5215	34.9155		52.593	31.3435	31.1429		44.2452	28.8722	28.8848		33.7667	21.6366	21.4601
36.9975	37.5834	46.4786		39.0111	36.1414	48.4556		37.0343	31.8325	48.6284		34.3008	29.0889	43.2316		26.7792	21.7299	32.8733
35.4602	38.6595	41.4533		40.4174	36.1643	39.7177		33.3519	31.9932	38.051		31.3076	29.4749	30.547		25.54	21.9879	21.4383
34.1214	39.3953	0		38.7024	36.617	0		37.2639	32.2691	0		32.9691	29.7658	0		25.19	22.169	0
39.7898	36.9242	49.3484		46.1317	36.2792	52.0333		46.882	30.8053	53.2441		38.6078	28.8808	43.0795		28.771	21.5678	32.2939
52.8855	37.2405	47.2147		53.0323	36.3383	52.9138		52.1659	31.2474	55.1537		43.312	28.6482	45.6536		34.142	21.2892	35.4079
45.3715	37.4016	45.3236		50.8069	34.1456	48.7092		51.2832	31.51	46.5776		42.0715	27.9804	39.1553		33.4912	20.7647	31.2325
42.8184	37.299	43.7555		47.0434	32.0048	44.8032		45.7986	29.6679	41.9154		39.0595	25.7719	40.543		30.4819	19.0709	34.0624
38.834	34.2396	44.6482		39.8258	34.4007	48.309		34.5829	31.0072	45.9572		32.5594	27.868	41.4164		25.6334	20.8812	32.7236
36.8789	34.5047	38.9452		39.8553	34.4513	36.4472		33.7904	31.0949	32.2621		31.6879	28.0409	29.7016		24.2095	20.9266	22.1684
45.407	34.6484	44.8946		52.6858	34.4908	48.3803		55.9822	30.8277	46.9202		43.4799	28.4078	39.5287		33.8229	21.1995	31.2534
45.6995	34.98	37.5189		52.7519	34.7683	35.9339		55.2561	31.1697	31.8459		42.7233	28.8302	28.6156		33.295	21.4603	21.0795
48.4097	36.017	46.7924		56.462	34.8124	48.104		60.7692	32.249	47.3527		45.7083	29.4973	41.1643		33.2524	21.2194	30.4892
50.7024	36.039	44.6028		54.4532	34.7428	36.3786		60.9099	32.3621	34.6224		46.1035	29.3903	31.4222		32.0965	21.0023	24.296
49.9252	39.8146	52.9021		48.4789	36.8286	58.2921		50.5589	35.8013	62.5783		42.917	30.9761	49.3202		31.4365	22.0575	36.6636
49.9852	39.4165	43.8204		48.4204	37.7853	43.4962		50.4915	37.1539	37.8077		42.8756	31.2637	34.8452		31.426	22.2168	26.2193
50.079	40.1487	49.8316		48.3533	39.314	54.3072		50.3826	39.2357	56.118		42.8528	32.45	46.6392		31.3996	22.7628	33.3238
45.1709	40.0872	47.3645		48.3683	39.4296	55.3437		49.5626	39.4661	62.4512		42.7072	32.4847	51.299		31.5687	22.8208	34.499
43.1012	40.119	39.7892		47.4634	39.9733	37.4772		48.1831	39.9721	35.0294		40.2374	32.7102	32.5981		29.6909	23.0853	23.0139
50.7596	40.3482	33.8955		54.3954	40.5034	36.7738		55.8897	40.6149	34.1229		43.0362	32.9541	32.4364		31.8674	23.2839	27.6959
44.24	42.48	33.2867		42.4982	43.8924	35.5255		38.6336	43.8714	33.3581		36.3599	35.0038	30.5076		28.1669	24.8085	23.3696
50.3871	42.9641	46.0484		60.5649	44.5912	46.8284		66.7157	44.7733	42.4158		51.3217	35.4317	37.4212		36.0521	25.1743	28.9502
45.6166	44.2375	44.5172		56.4977	45.5287	47.2234		61.5254	45.4947	45.5866		46.7005	36.0256	40.2847		32.8091	25.5444	29.7626
45.9602	46.2402	38.2762		56.9006	46.7793	38.7766		62.151	46.7533	34.5168		47.1561	36.686	32.2471		32.9451	25.9275	24.0687
46.8725	36.0868	45.384		56.698	33.5082	45.5673		62.3639	30.0834	42.8759		47.2632	25.4549	38.8754		33.0905	17.8103	32.4282
46.8594	36.726	39.6076		56.622	33.7168	45.23		62.266	30.0105	42.4085		47.2513	25.5554	37.2382		33.0418	17.6991	27.5323
48.5385	37.0213	50.5661		51.5879	33.6725	50.9272		56.635	30.0062	49.1832		43.5077	25.6679	41.5638		30.2527	17.7568	32.0746
48.4456	37.1748	31.8013		51.6452	33.677	31.6675		56.628	30.3424	28.2189		43.4835	25.882	26.4121		30.2739	17.9195	19.9053
50.4075	37.8725	48.2021		50.8556	34.1867	53.1987		52.6494	31.4376	55.7366		44.6708	26.9123	42.9989		34.5558	18.6735	31.0838
49.261	37.5913	41.1458		56.7283	36.1339	40.3071		60.9007	33.2997	34.7931		49.0623	31.1394	30.4597		36.6016	21.8558	22.9105
52.159	35.096	53.3393		61.1396	35.6162	51.1833		69.6306	32.3425	52.4762		54.4901	29.6116	42.8491		38.3774	20.9473	33.6625
42.539	35.8055	44.5793		51.1078	34.3859	44.6267		56.5482	31.1974	44.0095		43.4422	28.5761	39.3693		31.8807	21.0601	28.9557
35.9009	35.4885	52.5288		44.2888	34.9392	55.0664		45.8503	31.4527	57.1951		34.6327	28.7336	46.3253		26.3679	21.129	34.07
45.6951	36.6777	43.8821		49.4001	36.0699	44.4095		49.0392	32.1397	43.7183		37.1793	28.6915	39.2163		27.8604	21.6475	28.9266
51.5002	36.3491	46.101		55.3307	34.9434	50.3438		57.5755	31.614	52.6329		47.5991	28.1897	42.3223		37.0186	20.2455	32.0363
48.7543	37.0574	48.8994		54.1907	35.0407	52.7964		55.4457	32.6465	52.5266		46.8575	29.3133	45.3223		37.7149	20.8786	33.4554
49.4614	38.668	48.1222		57.427	36.1735	51.9399		60.2212	33.8295	58.6743		48.3093	31.2254	54.9545		37.0617	21.9873	43.4053
47.9484	39.5305	45.0015		49.9709	37.7718	47.7292		48.8503	35.1958	46.5022		43.0724	32.4025	39.8179		32.52	22.6851	30.0952
49.3869	30.1826	33.8319		48.3889	30.0389	32.4424		47.6116	25.9099	27.9887		42.001	22.8527	24.2126		31.3384	16.0844	18.598
49.3596	23.8184	43.8529		48.3519	25.9749	42.8428		47.5363	20.4154	43.1359		41.9666	17.5655	37.8097		31.2986	12.2379	28.2904
41.0949	23.3799	36.7388		43.3879	25.5748	36.8257		41.419	21.4998	34.4607		39.9638	17.1656	30.396		31.594	12.3383	23.3717
42.9146	31.3818	50.5239		43.4945	34.2618	50.9576		42.0853	33.4459	49.2028		39.9691	24.8102	41.5623		30.5226	17.5438	32.0593
43.3585	32.9798	44.4243		43.648	35.9639	49.0397		42.0967	35.5273	49.2628		39.9176	26.061	44.6004		30.4511	18.417	35.65
55.6354	35.6628	36.001		49.8236	38.431	35.9264		49.9843	38.4829	33.8715		47.1547	28.3556	31.0594		36.7976	20.266	23.6662
51.7365	40.9333	38.1726		51.531	44.0095	35.7818		54.1179	45.1959	33.509		48.026	33.6903	30.1801		36.7928	24.4223	21.5998
50.7857	41.2563	37.0448		53.3014	44.2711	36.451		56.9839	45.6324	32.3798		50.7955	33.9871	28.9315		39.2918	24.6236	21.8462
48.2141	46.6662	40.8269		52.5459	50.2775	44.1242		56.507	52.7296	37.9494		50.5823	39.6181	31.3728		39.006	28.3375	25.5991
46.1695	52.1117	45.5663		52.1353	57.2515	47.701		57.1428	61.3122	46.9671		52.2778	46.8997	40.912		40.1449	32.7514	29.7801
47.709	48.6533	0		54.1623	53.7255	0		59.2253	56.2692	0		55.5368	44.4586	0		42.6385	31.7995	0
17.4198	48.2862	40.7298		19.4199	53.5426	40.9901		19.6285	55.7738	37.7419		17.1142	44.0775	34.2684		15.2296	31.552	25.7712
30.1627	47.9072	44.0185		34.626	51.9889	42.1355		32.6729	53.5521	37.7622		26.2415	42.8453	36.5347		21.7873	30.6963	28.2271
29.9847	48.2009	42.7206		34.4081	51.1226	43.8588		32.3575	52.3429	44.7915		25.9529	42.2431	38.6185		21.5654	30.4423	28.7406
9.08066	48.0654	45.7286		9.85496	49.5502	45.8582		7.6764	49.97	42.7426		6.49195	40.7375	38.9848		4.88555	29.5675	32.8124
41.0269	47.3023	41.1305		47.8522	47.5658	43.8584		51.5548	45.8715	41.185		38.0826	38.6831	34.7516		29.8907	28.3239	27.5717
56.0109	47.2143	43.1918		65.8322	47.6198	42.3129		71.3516	45.8641	42.189		56.4963	38.9508	37.3526		44.9542	28.3097	27.8322
56.4872	44.7841	36.591		66.4219	46.0121	36.6906		71.7156	42.6059	34.2062		56.5764	37.2332	30.4052		45.261	27.2441	23.2313
43.1381	43.6199	37.4521		46.6382	45.1969	41.7171		50.0356	41.5273	40.8525		38.2833	36.7216	39.9729		30.1314	26.872	30.2785
45.4219	43.274	37.5767		48.8469	44.8838	38.5917		52.844	40.5081	36.675		40.7403	36.0892	34.2467		32.0251	26.5693	26.569
48.9459	42.8189	37.1524		54.0586	44.6157	39.592		59.2345	39.8945	35.1204		46.1604	35.7448	34.3707		35.6799	26.423	28.94
50.51	40.7539	40.9523		60.3984	42.8834	43.3741		66.1978	38.2073	40.7211		53.1564	34.6079	35.7219		40.924	25.5046	25.6256
50.3343	39.7992	39.5205		60.2406	41.2229	41.9678		65.8441	36.5914	37.23		53.0422	32.9925	33.5636		40.9275	23.963	24.488
55.9209	40.2198	41.8782		57.2627	41.2383	47.3884		58.8971	36.3581	47.5418		50.5082	32.8393	39.4093		42.0666	23.8104	29.8987
25.2386	41.1074	46.4833		28.2184	41.1074	45.1485		27.152	36.4791	41.4094		22.5624	32.7283	35.9867		18.8301	23.7289	28.0144
24.2468	42.0811	44.1912		26.9486	41.6025	44.7687		25.926	37.2155	43.0872		21.4786	33.1528	38.1768		17.938	24.1084	29.5361
42.006	41.0526	49.8374		41.9366	42.7782	52.3141		36.303	37.1155	52.1415		33.0521	33.0002	45.0492		29.096	24.9701	33.8173
26.0888	41.3229	48.8791		35.4834	42.7726	48.9086		29.7665	37.3933	49.0988		22.82	33.3323	43.9616		18.5286	25.2323	32.3972
50.149	41.0453	49.2485		62.1084	42.7793	54.9022		66.4267	37.5854	56.0723		50.3822	34.2498	45.6914		38.8482	26.3086	34.924
43.3225	40.4317	47.1716		46.3904	42.8631	47.6829		45.6643	37.3236	46.6145		36.7206	34.404	44.1608		29.9865	26.3661	35.7355
31.3359	40.0895	50.2979		28.8007	42.7423	54.5695		22.4882	37.2425	56.6939		20.5689	34.4494	47.1648		15.995	26.3815	33.6481
36.6821	37.083	34.4624		38.9655	40.9647	33.6508		32.2498	37.1968	31.1045		29.6418	33.6396	27.5982		24.3338	25.5491	20.6275
36.1446	39.2957	44.7106		41.7016	41.1074	48.2892		35.8667	38.1145	47.8961		31.8513	34.5572	40.563		25.3272	26.2898	30.7319
43.3684	41.382	40.0627		46.1662	41.3307	38.6705		43.0626	38.6783	37.5943		34.7378	34.9382	34.8382		26.7398	26.6339	25.9121
43.6434	46.2405	41.2364		49.7571	44.634	41.5363		49.4986	40.9073	36.7937		38.6802	35.5444	34.4992		30.8482	27.706	25.0764
53.3323	46.2074	38.3364		55.9412	44.6636	44.7426		54.6684	40.8983	39.5535		44.0474	35.5861	36.8747		34.3723	27.7093	26.9034
53.4008	44.9634	51.2312		56.0803	46.3264	55.7462		54.765	42.2405	59.5616		44.0615	37.0591	45.0605		34.4592	28.6276	31.9602
53.1032	44.8083	42.6384		56.3709	46.359	45.4756		55.1634	42.2386	41.3983		44.1407	36.9731	33.5607		34.6231	28.5495	26.9644
48.2703	42.9687	37.097		50.5799	44.966	34.3913		51.5579	41.7956	32.0668		41.7042	36.402	28.6494		32.0818	27.9926	19.6192
50.381	43.4413	43.9451		47.3226	44.9164	42.659		41.6701	43.3217	42.7284		37.7304	36.866	37.5682		32.365	28.0789	28.0393
47.8087	44.245	42.1089		46.4332	46.9662	44.9878		40.1903	46.4803	42.3551		35.085	38.601	38.8502		29.9373	28.6945	29.8827
44.4093	44.2867	36.0382		46.0189	47.359	35.9359		40.5038	47.0472	31.6596		35.7199	38.87	28.6622		30.1977	28.8403	21.5236
50.7689	46.665	47.6742		58.7428	48.7767	43.506		61.41	49.2525	41.1788		46.4536	40.7592	38.6914		35.2225	30.1289	30.4972
50.2388	41.8209	47.0223		57.9788	46.161	48.8897		60.5227	42.144	49.1428		45.9843	37.4086	42.5403		34.8274	27.9721	31.4952
40.3285	41.5957	53.8943		41.8009	46.3163	55.4161		34.1864	42.1936	57.4745		33.0304	37.4606	46.4266		25.5487	28.0189	34.0599
45.2008	40.4943	50.7483		45.038	46.0421	63.0239		40.4298	42.2014	67.6439		35.1782	37.3705	51.0446		26.6527	27.8286	34.9861
48.0321	39.1408	41.3867		49.5958	44.4043	40.3663		51.2475	41.984	36.5832		41.391	36.5608	33.3574		32.1324	26.9167	24.2801
54.0076	38.9208	23.6206		60.099	43.8521	25.827		65.2293	42.9104	21.6818		49.3085	35.9016	17.3677		35.3869	26.6401	12.4551
55.0587	49.7816	53.2342		61.7805	54.4133	58.7163		67.756	57.679	62.5344		50.7982	44.3526	49.1383		36.4752	31.9089	36.186
50.1828	51.0816	47.6053		55.7807	56.1517	45.1348		57.2796	60.1651	43.4311		46.9864	45.9907	38.8524		34.3675	33.0648	29.3117
46.6242	51.1296	46.4741		52.4586	56.306	48.3208		54.4463	60.3383	48.4687		45.0258	46.1107	43.1797		32.1731	33.146	32.8385
45.4008	51.5518	40.0797		50.8147	60.0531	44.7198		50.3297	64.8163	47.7205		44.392	48.5137	35.764		31.6902	34.3177	26.3383
50.2194	50.523	48.924		50.6121	60.4896	56.0624		50.0756	65.02	59.282		44.1944	48.4961	50.3933		33.9726	34.2672	38.9934
47.5471	50.2447	37.7299		57.3625	60.4756	38.9147		57.9333	64.8712	34.6425		49.1701	48.4703	32.3216		36.2222	34.264	24.8614
49.3532	50.0357	35.5113		55.5191	60.9628	35.1352		57.0913	65.2155	32.1127		48.3969	49.0573	29.1823		35.7584	34.1609	20.3832
46.45	49.9715	47.1498		55.0558	61.1826	47.7429		56.9426	65.3229	45.7696		47.6623	49.2062	40.3679		34.6808	34.1395	30.04
50.1487	50.3412	46.1339		53.9784	62.5723	43.7885		53.4138	67.1558	38.6207		45.8993	50.6773	34.8673		33.8935	34.705	26.3476
50.062	50.7686	44.1285		52.3347	62.9019	42.0665		50.5445	67.4406	37.7108		44.8787	50.8334	36.5754		33.6512	34.8089	28.3347
49.9463	51.5229	35.4679		52.1818	63.4497	35.0839		49.7519	67.8075	31.8687		44.8985	51.1606	29.3805		33.9851	34.9351	21.4256
47.549	51.9577	38.6958		51.4521	64.6136	37.2455		48.6405	69.1821	34.3363		44.7763	52.249	32.3384		35.1055	35.6549	24.1629
46.4607	52.2225	46.2879		49.9904	64.8923	48.1662		48.573	69.378	47.772		44.8878	52.4368	41.9644		35.894	35.7273	32.1351
50.9317	53.5041	38.9283		50.8515	65.784	36.4765		50.0631	70.4573	34.1129		45.9778	53.1652	31.5023		36.4734	36.2053	22.2223
47.7222	54.1229	47.1134		50.7321	66.3866	49.1288		50.4723	70.9553	49.6144		45.9952	53.5609	41.0614		35.9446	36.3893	30.3445
47.2968	57.942	48.9189		51.291	66.6724	50.1191		50.883	70.3848	50.3581		46.2708	53.2316	43.74		36.0032	36.3632	34.1424
45.0965	57.7463	51.8116		52.3572	66.233	54.5707		51.0313	70.2976	56.9464		45.4249	53.1552	46.3632		35.103	36.5456	34.0396
45.642	58.5056	43.7496		52.3821	66.3997	45.6358		50.9794	70.7797	43.8722		44.8139	53.389	39.1887		34.7174	36.9925	31.9322
46.6432	58.8769	46.2661		52.9203	66.6157	46.013		52.8525	71.059	44.1866		45.6434	53.5923	38.9616		35.0715	37.1623	29.7515
46.3291	59.041	50.6717		53.0165	66.7874	58.3105		53.2198	71.2274	63.6001		45.7357	53.6899	51.02		35.0633	37.2308	38.8829
46.1025	57.759	46.1946		54.6142	66.6088	43.915		56.1738	72.1354	41.7794		47.3098	54.3525	38.863		35.7752	37.5527	30.4365
46.1568	57.6656	47.3188		55.1141	66.6076	56.3479		56.8367	72.1429	59.8854		47.5712	54.3146	50.2083		35.5293	37.5488	39.0318
47.1121	56.7232	36.0937		54.7451	66.438	38.8751		58.536	71.78	38.9512		49.1488	54.2758	28.7708		35.6074	37.4572	20.6009
53.8916	56.3759	47.6319		60.5925	66.5067	53.1603		65.6712	71.6751	58.4215		55.7251	54.3267	53.5184		40.8758	37.4379	42.3708
49.8967	55.5807	46.7002		57.4235	66.4861	51.3802		63.1385	71.8033	54.2462		56.7328	54.3879	43.5478		44.1146	37.4318	32.9284
48.805	55.3974	48.2751		58.6314	66.3605	52.4506		65.5421	71.6523	53.4579		58.3405	54.2703	42.6306		45.1299	37.3275	32.7653
48.656	54.9971	40.221		58.7131	65.4352	38.7563		65.7856	70.3436	37.8222		58.6791	53.298	34.6345		45.2111	37.1102	25.6819
48.7651	54.8005	55.5093		58.783	65.2782	58.2524		66.0274	70.081	62.4125		58.9656	53.1413	50.652		45.2748	37.0717	38.0681
52.7572	54.317	46.5148		70.3014	64.9037	48.7823		80.8637	69.5932	48.081		71.9431	52.9324	46.0208		53.8276	37.0495	37.0973
55.3208	54.2479	51.3463		56.288	64.8484	57.109		58.5191	69.5237	61.4157		48.3083	52.9016	46.8117		39.4255	37.0243	33.5172
44.2538	51.9749	39.6288		47.4954	63.734	41.4339		43.7083	67.7815	39.6405		41.1718	51.9995	34.5679		33.8678	37.0649	25.823
17.5701	51.7165	41.5685		18.4073	63.4465	41.5167		16.4778	67.4208	36.7129		13.3782	51.6358	34.739		10.3926	36.8853	25.2942
48.6431	50.6874	50.0876		52.2065	61.8321	51.524		54.1664	64.9693	55.3001		43.5119	50.5866	45.2137		36.783	36.139	33.5994
40.5157	49.5678	47.1601		44.563	59.9219	49.104		41.5648	62.6571	49.4236		35.4916	48.7699	44.2513		27.8738	35.2577	33.1322
39.5161	47.5085	50.5966		41.6346	56.5955	46.573		36.9232	58.9007	44.8295		33.6505	46.2884	39.5798		27.1275	33.6072	29.5054
46.7372	47.0346	32.0735		46.1775	55.3752	32.9898		42.8836	57.4497	28.2464		39.3031	45.2476	26.2454		30.3683	32.9121	19.733
43.0923	44.9374	42.426		44.7775	51.5657	43.9329		45.2962	52.7024	42.4785		38.1921	42.7447	37.2479		27.0966	31.126	28.2981
49.276	46.7028	42.547		52.455	47.3007	46.9349		54.5429	47.5665	45.5744		43.326	39.7759	40.1266		33.1933	29.1838	31.0378
49.8504	48.0631	38.4832		52.8001	44.5554	42.7065		55.0974	42.2662	37.7581		44.2727	37.9576	34.0227		34.04	28.788	26.2448
44.078	51.1481	58.3399		49.4574	44.7321	67.092		50.5431	42.3497	70.8468		41.0432	38.1926	53.6278		31.6959	29.2711	36.6498
38.8958	41.8094	45.0073		43.4515	38.5443	46.3514		35.7339	34.2032	43.302		30.9463	30.3816	38.8953		23.2084	23.4834	28.9196
38.9634	31.8334	50.5292		40.1949	32.7292	46.4138		34.4278	28.0248	44.6737		31.0939	25.971	38.688		24.1473	19.5526	29.2917
40.0312	31.8099	49.5229		43.3049	32.761	49.1014		37.52	27.9742	49.3653		32.69	26.04	43.3119		25.6407	19.5989	33.6437
45.689	35.919	50.5785		52.2384	35.4847	51.6471		53.6525	32.5695	50.1478		39.1033	30.4279	42.0984		30.2158	23.0273	32.46
50.0629	38.5071	26.954		51.4343	37.8805	31.2165		48.9993	34.0092	34.9863		40.6798	31.5475	28.1624		32.6488	23.5659	19.493
50.3002	38.458	40.3566		48.2423	36.7096	42.9835		44.9756	33.9542	37.6266		39.2799	31.6755	30.8434		31.4653	23.7643	24.4873
55.8157	37.8068	40.1502		64.5245	36.4067	45.557		70.0594	33.3767	51.3311		53.7295	30.2429	41.623		38.3201	22.1413	28.0485
55.5898	38.0467	48.574		64.4024	36.7071	45.31		69.9546	33.5736	43.2755		53.6476	30.7847	38.8461		38.2788	22.4717	29.3566
53.8933	38.0314	35.7375		62.9466	36.7466	36.9194		68.859	33.6067	32.7982		52.7771	30.751	29.7129		37.6401	22.4975	22.8339
50.5977	38.86	44.7943		57.6744	35.9609	46.4484		60.2719	33.7113	41.5975		48.2961	30.1185	37.9587		35.4582	21.9003	30.095
50.6062	39.0317	40.8456		57.33	35.5359	40.2179		58.6074	33.3652	36.947		47.335	29.7613	35.2279		35.0728	21.9066	29.1154
49.4626	41.548	49.1568		51.136	35.4488	53.0984		51.0494	33.6558	53.5778		43.4687	30.3926	46.032		34.7717	22.4676	32.9456
52.5188	44.5109	40.4416		64.0602	35.6735	42.2365		68.199	34.0404	40.0807		51.8517	31.0764	35.8548		38.6542	23.2285	26.5258
53.0544	44.4646	37.6405		64.1483	36.0264	34.3554		68.406	34.3223	34.1086		51.7979	31.1867	32.098		38.8384	24.0395	24.9905
43.9235	40.4982	35.9308		52.5256	36.1575	38.9564		54.1748	34.2213	33.8341		43.702	30.7233	31.4079		33.097	23.9613	25.8683
43.3723	39.4817	39.988		52.0008	35.0515	35.6894		53.2957	33.8007	33.7545		43.0881	30.0408	31.5636		32.4913	23.2377	23.8585
39.346	39.4635	35.2097		44.1923	35.1336	35.4873		42.3033	34.1738	32.0552		37.7337	30.621	29.7475		28.5311	23.2837	24.075
44.8936	37.6681	36.5172		52.4889	35.4692	35.8043		55.0788	33.3576	33.39		43.2443	30.0977	29.9865		34.2488	23.14	21.1457
56.9458	40.1215	39.2166		63.3935	35.9853	35.8194		67.7366	33.4154	34.5734		54.165	31.1864	30.9322		39.7723	23.957	23.715
57.0298	40.683	38.3011		63.2881	36.2113	37.4655		67.7561	34.2936	34.154		54.2409	32.2297	32.0754		39.4848	23.9398	24.0779
52.218	39.8772	40.6613		56.5191	37.8518	40.4655		59.5689	36.711	36.2606		50.0846	33.7992	32.2842		39.1377	25.2024	23.284
52.4399	39.5767	39.9317		56.5982	37.9323	45.5596		59.4626	36.882	41.1121		50.1396	33.9418	37.0261		39.0982	25.3054	29.429
50.9827	39.5333	37.262		63.0092	38.4781	33.7441		68.2435	37.5598	31.1892		54.6058	34.5123	27.7159		41.1979	25.7431	20.4489
47.8387	40.5746	43.6503		60.2101	39.0333	38.7459		66.2548	38.0834	35.2971		53.1837	34.7688	32.6253		39.3999	25.7153	25.3273
42.0192	46.6874	54.7172		46.0794	46.03	58.0978		45.6981	47.2583	62.6435		41.384	40.1887	50.1994		35.0041	30.1553	37.59
53.8342	47.2922	38.3884		48.8225	46.259	40.7368		47.8607	47.359	39.0523		43.4766	40.3172	37.4262		37.2502	30.2439	28.666
55.5393	48.0938	33.9258		49.049	46.4272	36.6569		47.9801	47.521	34.0049		43.5923	40.5381	32.4326		37.3005	30.3715	27.6103
57.2774	48.2242	37.0995		49.6076	46.5861	35.8925		48.4757	47.5876	32.6775		43.7765	40.5291	28.9211		36.8382	30.46	22.5619
47.9411	48.3032	38.6862		56.7665	46.7552	41.1703		59.115	47.8293	39.8859		49.0942	40.9527	38.0936		38.302	30.616	29.13
47.9563	51.8525	13.9893		56.7796	51.6882	11.4314		59.2094	53.1401	11.3309		49.1239	43.645	10.0748		38.2887	32.3981	8.81387
59.3893	54.7777	43.4021		68.8428	53.8668	42.1217		77.7559	55.4425	37.6628		57.5698	45.3192	34.6931		41.7258	33.867	26.2191
61.038	55.3025	46.4068		69.1365	54.0294	53.0033		77.9804	55.4411	57.9696		58.2589	45.4169	51.4338		42.3158	33.9168	40.7189
63.3382	56.8718	49.9351		69.1374	54.4272	59.4141		78.6133	55.6295	66.5807		58.9662	44.8845	52.3394		42.4458	33.3576	38.9786
57.9221	52.1552	46.9258		61.3587	54.6888	53.7259		69.1222	56.7978	61.2683		53.221	45.975	58.2948		39.0291	33.8195	48.9118
51.7064	51.8513	37.0312		59.5529	54.5617	35.709		63.7028	56.7918	31.9782		52.3532	45.9376	28.7602		39.8534	33.8222	20.8443
58.433	52.6189	35.6918		57.5804	54.3298	34.9189		63.3198	56.7603	32.0968		55.8248	46.4139	30.0267		45.7597	34.1091	24.2845
52.6459	50.0347	47.7724		55.3137	52.4559	40.5441		61.4332	53.6866	37.6971		54.9929	44.8482	34.9387		45.4717	33.0184	27.1108
55.3779	49.7914	42.0989		53.5319	52.1108	41.6645		59.2457	52.3179	37.1275		57.3074	44.5195	33.1655		48.87	32.9653	24.1098
37.2977	48.8488	41.1057		37.7587	52.502	44.0016		34.6802	52.169	37.235		31.0979	44.9683	30.8773		25.0497	33.2424	24.9882
47.1182	48.4769	38.2622		52.5766	52.3618	37.1175		52.4773	52.1477	34.1189		43.6392	44.9425	29.3298		35.7548	33.2019	21.0839
43.9233	50.0862	49.8767		51.1842	51.7117	52.5017		49.409	51.5997	53.1525		41.6569	45.3613	44.8052		34.4563	34.0921	32.9603
52.6957	50.6632	46.0413		57.5174	52.2969	46.2294		61.0913	52.0691	40.7499		48.8621	45.7429	37.6169		35.7345	34.332	30.1883
44.0614	51.0284	37.9109		45.0568	52.4774	36.2874		39.7121	52.4904	33.9912		35.2787	45.8221	28.1887		27.62	34.4734	19.8888
40.4279	50.722	38.4329		45.6116	52.4399	37.4224		40.0476	52.4392	34.0092		35.8666	45.7558	31.8022		29.0397	34.4909	23.7581
43.4489	50.4645	36.6786		45.8796	52.7195	32.3193		39.6571	52.6436	29.8459		37.0727	45.8158	25.7793		30.0927	34.6866	18.9395
44.6271	47.4439	51.0497		46.167	52.3647	52.4989		39.3901	53.536	55.0779		37.2612	45.6644	45.6642		30.0171	33.9698	33.1218
46.8437	46.2081	17.6676		46.2302	50.9627	14.5561		43.8602	52.3486	14.5183		37.2182	44.338	12.8775		28.7799	32.9374	11.1807
33.6321	45.324	41.3225		39.8471	52.2422	39.0208		32.9803	54.5961	40.2233		28.36	45.586	36.8865		22.9535	33.6281	28.6871
33.6781	45.3285	44.8032		39.9082	52.3994	47.8878		33.0234	54.831	49.5392		28.3971	45.6789	42.976		22.9647	33.7029	31.847
41.1143	45.4252	39.6995		43.3948	52.5307	43.0412		41.6173	55.0948	37.8808		36.2992	45.7759	35.1322		28.1802	33.7312	27.0751
41.589	45.7642	46.8459		43.6068	53.6868	46.8007		42.4381	56.1941	43.9031		36.8589	46.2722	40.0414		28.6139	33.7783	31.129
42.5831	46.1675	47.0589		44.7583	54.2375	48.9558		44.3177	56.821	49.774		38.4258	46.639	44.408		29.7318	34.0126	32.8876
43.2973	46.7124	47.1498		45.7145	56.0049	47.7429		45.6002	58.9222	45.7696		39.2091	47.9992	40.3679		30.3533	34.4624	30.04
53.1144	47.6172	35.8904		53.0225	55.7118	33.3185		54.0376	59.1217	30.8079		45.5137	47.7708	27.8601		34.6193	34.0609	20.792
52.9301	47.012	42.0437		53.8971	54.2472	41.1314		54.5467	57.9274	36.2986		45.3379	46.9838	32.3029		34.7423	33.057	25.1246
53.4358	47.0001	31.5919		63.4375	54.3127	31.6216		66.0619	57.8501	28.2277		50.7177	46.9784	26.3662		37.1638	33.0521	19.8463
47.9225	47.0764	48.3091		54.247	54.3656	48.1698		56.0044	57.7898	47.4966		46.067	46.9767	45.2578		35.4028	33.0148	36.4686
50.491	47.5142	51.1016		55.9965	54.257	53.9953		55.6351	57.6738	55.6171		47.0404	46.9273	44.9591		36.7072	32.9736	33.6588
49.884	47.5426	47.3888		55.7706	53.8156	47.8617		55.2805	57.1406	46.1021		46.8417	46.6054	39.1828		36.8092	32.7553	28.5191
44.5914	46.0376	39.5506		52.4404	51.6592	45.242		53.2718	54.4327	40.8717		45.3309	45.0011	36.8914		34.6764	31.9593	29.1521
46.5699	43.8514	47.0718		50.2641	48.4073	49.8802		50.7116	50.1314	50.8972		43.3	42.6961	43.4794		35.1505	30.6449	33.4759
41.7172	44.3549	39.6071		53.6354	49.0369	35.7272		57.2382	50.7636	34.3111		46.8445	43.2843	32.6849		36.3206	31.0649	24.6328
52.7994	44.32	45.3286		65.2467	47.9272	50.4272		74.4082	45.5903	51.3875		56.7987	41.0421	47.0847		38.6929	32.4684	36.6391
50.1952	44.1767	29.5632		63.5841	47.9522	32.4751		72.2135	45.3789	26.7349		55.9372	40.9026	22.9762		38.6065	32.6605	18.3359
49.4964	47.1056	50.3351		62.3467	48.4469	60.9239		70.2568	45.1946	65.4111		55.144	41.0234	48.8215		38.2072	32.8501	34.5113
47.8202	47.3143	46.3498		53.6351	48.2037	43.7095		55.7714	45.0938	38.6411		47.1384	40.846	34.6399		36.7769	32.757	26.2257
45.8147	46.7439	35.1279		53.1665	47.4039	34.9927		55.5277	44.3177	31.6399		47.2825	40.3732	29.2127		35.8736	32.1097	21.5528
46.9909	46.7624	37.9109		55.6531	46.2958	36.2874		58.9115	43.8754	33.9912		47.9134	39.7916	28.1887		35.2056	30.6855	19.8888
42.4719	46.275	58.7057		47.8482	46.129	66.7292		47.3405	44.3205	70.5993		41.5176	40.3927	53.326		32.0784	30.708	36.1511
38.7196	48.4496	48.3943		44.9957	49.1029	52.9185		42.5617	49.2299	58.6014		35.5734	43.9114	53.6823		26.9112	32.7504	42.5598
42.0465	46.4577	43.4883		46.054	48.5459	48.1906		42.2211	48.9926	48.4221		36.6138	43.9195	40.1048		25.9787	32.8224	29.1605
41.1334	45.9548	52.9992		47.8721	48.3227	58.6127		42.8824	48.8276	65.3531		37.7607	43.6856	53.2979		28.294	32.6038	36.5165
41.2077	46.1996	40.9126		47.8606	48.3621	39.5217		42.9366	49.0081	38.5951		37.7404	43.805	35.2035		28.2891	32.6141	26.0336
45.2661	46.8785	50.4789		52.0946	49.3178	59.5581		50.3981	50.3157	65.3879		44.472	44.692	52.9484		33.6394	32.3148	40.3987
44.8569	47.1964	48.9195		51.7322	49.541	50.4662		51.8904	50.5567	50.8644		44.8092	44.8205	43.8744		33.4856	32.2449	34.1689
47.9517	47.1946	40.9788		53.12	49.6162	39.7036		55.0176	50.695	35.0639		47.1587	44.8473	33.159		35.2464	32.2033	25.2436
52.9824	48.0848	47.0821		64.5783	49.5008	47.4797		75.3662	50.2405	47.3941		60.8922	43.8655	36.9814		41.5133	30.9625	26.0889
40.4785	48.7873	39.1878		50.7156	48.7431	35.463		55.2464	49.1798	33.9218		41.7677	43.1247	30.7915		29.9311	30.5384	23.2305
40.3552	49.3087	50.4478		50.6844	48.1384	58.3305		55.1772	48.4534	61.7729		41.7598	42.3723	47.2552		29.95	30.4897	37.4384
46.3131	47.05	33.6451		49.2566	47.4949	36.8261		50.3154	46.2106	33.3247		46.2368	39.395	28.986		38.9079	29.3875	21.8164
52.1586	43.9327	46.4555		53.4419	47.251	50.2391		56.1569	46.1734	52.7982		48.3065	39.1495	42.3437		37.835	29.6154	31.9802
52.3317	46.674	49.8933		52.9017	47.2365	48.1337		55.0395	45.3222	47.5166		48.1989	39.8977	45.301		38.193	30.0174	36.6701
50.2724	46.6111	46.885		51.2734	47.104	48.6047		53.3812	45.1933	48.9544		48.3117	40.1721	42.6846		39.6857	30.2553	32.7975
52.1532	46.5573	35.0711		51.353	47.0977	35.2482		53.822	45.1532	33.2056		48.7237	40.1156	30.2609		40.2432	30.2899	23.0017
52.1955	46.2409	45.6448		51.3365	47.0529	43.9748		53.7937	44.9593	41.4618		48.7219	40.1157	38.537		40.2203	30.3942	30.238
50.3537	46.1656	46.7865		60.4056	47.0059	45.2715		64.8198	44.9208	44.3482		52.3877	40.1639	39.2687		39.7236	30.4022	29.1854
50.511	46.6193	29.3346		63.009	47.0426	32.5134		68.0069	45.6359	26.7481		54.655	40.863	22.7209		41.0432	31.5754	18.1244
51.6285	46.3005	6.22546		63.988	47.0568	4.79271		69.1332	45.6676	4.92711		55.4243	40.8471	4.52752		41.8253	31.5402	3.89298
51.7289	45.9742	43.4021		64.0612	46.7173	42.1217		69.1622	45.3573	37.6628		55.465	40.5502	34.6931		41.8458	31.3222	26.2191
49.7118	45.7531	41.921		63.8642	46.6314	47.3968		68.7043	45.3897	47.5554		55.6996	40.5723	39.4433		42.1656	31.3153	29.9121
49.2957	45.6848	31.2074		63.821	46.6575	31.294		68.4793	45.4072	27.1971		55.5785	40.8475	25.2981		42.0043	31.5836	19.0151
56.4272	45.4515	39.1434		64.4878	47.2328	35.4118		69.818	46.3614	33.9513		57.1854	41.1473	30.7561		42.7628	31.6265	23.2118
47.7224	47.0728	44.9088		67.1363	48.9384	49.3613		73.9339	49.3855	51.1188		66.957	42.8625	43.9079		49.4124	32.8957	31.7055
37.662	46.9927	47.3214		55.1995	50.0896	53.5209		60.3359	50.6657	56.9944		54.6858	43.1452	46.5624		42.8788	32.9792	32.7779
47.5513	42.9415	36.5903		43.2894	47.5383	35.8131		39.4555	47.6112	32.8705		35.5715	39.8357	30.707		27.8489	30.486	21.4854
50.5219	42.365	36.4273		44.1382	47.2038	35.8027		38.4017	47.2996	33.3633		37.1557	39.299	30.0543		28.537	30.0389	21.1463
50.3686	42.2695	51.2688		50.0686	47.1911	59.9086		47.5095	47.2835	64.8746		40.664	39.2884	52.4726		30.0697	30.0256	40.1937
51.6646	42.1264	33.5158		49.5878	47.1553	32.162		46.933	47.3002	27.7296		39.4652	39.1963	23.9836		29.0063	29.9618	18.4361
37.5461	41.5169	39.4499		37.9818	47.0317	36.177		31.584	47.1416	34.6198		25.3871	39.0064	30.3814		19.4375	29.6405	21.5481
38.0746	41.5741	35.7581		39.6686	47.1017	34.357		35.0388	47.2233	32.0217		33.2374	39.0577	28.5742		25.5623	29.6376	19.5546
43.2463	43.0445	43.4383		40.8949	47.4643	46.9439		41.5411	47.3009	48.5593		35.1093	39.1757	41.0818		26.1513	29.7958	32.8117
43.3044	43.7404	33.5158		40.9581	47.2771	32.162		41.6626	46.7866	27.7296		35.1799	38.9532	23.9836		26.2211	29.7573	18.4361
44.2304	44.3108	45.7748		42.9357	48.0005	47.7219		44.064	47.4298	46.9842		37.0212	40.142	41.5751		27.7363	30.3331	31.9161
44.9256	43.3637	50.732		43.7552	47.3268	45.854		45.5278	46.2762	42.3517		37.9655	39.9956	38.3137		28.5089	30.8593	29.4804
45.7242	42.592	37.5774		44.8246	46.7906	41.7001		46.7511	45.4166	40.8996		38.7912	39.8715	39.4185		29.2038	30.8516	29.9096
48.5563	42.3568	25.0951		52.5698	45.9829	30.0782		55.5938	44.6635	24.5956		45.2506	40.7965	18.8461		33.289	31.7803	14.0574
52.8318	43.9836	26.2138		56.7736	46.7316	28.7374		61.1849	45.5441	26.3088		46.479	42.2407	19.9844		35.2576	32.7664	14.3405
47.8609	43.2804	44.0798		51.3681	45.989	48.9169		52.8193	44.766	49.1765		42.6567	41.5861	44.5137		32.8008	32.489	35.5596
50.1961	43.049	48.9619		48.8858	45.9054	50.0362		49.3752	44.6433	50.4723		41.3579	41.1468	43.723		32.1872	32.193	34.1729
37.9325	49.3937	45.3142		40.401	44.902	46.0878		36.3977	42.7904	42.5192		30.9631	39.8158	39.0108		24.1091	33.0205	32.9273
40.1105	43.6004	45.3286		40.9723	45.6551	50.4272		36.1331	43.1768	51.3875		32.8205	39.7479	47.0847		26.5242	32.3612	36.6391
53.6544	44.0745	46.3825		57.657	45.9783	52.2024		63.2401	44.6147	53.2564		49.2051	41.1798	42.6687		38.0987	33.0313	31.3828
58.5377	45.2947	40.9409		66.5006	47.8168	40.3503		74.4567	46.9972	34.7955		56.1683	42.425	30.5022		41.5065	33.2757	22.9392
52.0086	46.846	42.3524		64.6072	49.0422	42.6223		68.7541	50.2657	36.058		51.8541	43.4752	31.2039		39.4525	33.2744	24.0823
41.2198	47.983	37.4039		50.5315	50.4772	36.5659		52.5893	53.992	33.5034		43.2985	45.4171	30.8454		32.3601	34.6887	21.7753
40.63	48.2193	41.8768		48.0883	50.8272	38.5173		49.8297	54.2291	34.6401		41.868	45.6746	31.2482		31.6319	34.8479	24.7777
46.0033	48.5392	39.4016		46.1336	51.4066	44.3224		44.4372	54.817	43.0597		37.9336	46.0474	36.1668		32.1507	35.2711	26.8105
46.2568	45.706	42.7982		46.4865	46.3303	38.8974		45.0347	45.4124	35.4053		38.1561	40.9977	33.9083		32.2204	31.5485	25.934
51.1307	45.3697	32.5922		50.0378	45.9555	33.6098		49.3232	44.7571	28.8774		40.7155	40.6648	26.8515		33.354	31.5647	20.1857
45.7814	42.0842	35.9906		49.2392	43.4853	35.3737		48.8141	42.0389	31.373		39.914	36.7855	27.5828		33.5159	28.0197	21.3958
40.1635	38.0631	36.6036		42.5653	39.9131	34.784		39.4671	37.7171	32.0979		34.8152	32.7736	29.3677		30.9867	24.4994	20.6702
48.7037	35.3873	42.8352		56.3434	39.1494	41.4407		61.6056	33.8665	39.1349		46.1236	31.752	35.5789		37.2609	26.1448	27.9636
47.5015	36.3401	37.0528		55.0089	39.1995	36.0261		59.4402	34.4833	32.941		44.293	32.8842	30.7916		36.1797	27.1087	21.5488
52.814	38.9971	48.5043		58.5414	40.9917	46.4015		63.0659	36.6556	43.7008		45.2992	36.0353	39.9793		35.1326	30.6226	33.2515
54.2037	43.2582	47.8325		56.8822	44.2596	48.2574		62.1595	41.2467	47.396		44.2402	40.0681	44.9628		34.7689	33.7585	36.0568
46.2239	44.1373	48.1616		50.0065	44.7129	54.6002		52.6424	44.2267	57.8943		38.4425	41.1694	47.1957		31.1743	33.2948	33.1455
35.3803	44.2022	38.5386		42.5897	45.2718	36.8945		42.5313	46.649	34.0644		34.0214	42.8254	30.7433		28.9414	33.8916	22.4939
43.7802	45.3701	48.1277		51.3099	46.3049	49.5324		51.1613	48.6417	50.0837		42.5474	44.3186	43.204		36.2691	34.245	33.0484
42.7129	45.9555	38.8523		52.6549	47.0189	44.6464		49.8016	48.4234	39.7624		38.0053	42.4205	37.2763		31.8132	31.8787	27.5495
40.5763	45.6928	45.9086		51.9614	46.998	45.9605		47.2581	48.0955	45.1664		35.6332	42.1009	39.9422		30.1707	31.6498	30.5955
46.8152	43.5535	51.829		51.3808	45.9547	63.7745		54.4293	46.2591	68.1401		45.0321	39.813	51.4496		35.379	29.8858	35.1613
57.848	43.081	47.0939		53.1267	46.7339	47.0006		55.7678	46.7108	45.9031		44.4042	38.9491	43.0281		35.2376	28.407	34.9868
55.8557	43.0665	37.5173		44.6732	47.2185	38.6288		42.2919	47.257	36.743		37.7928	39.224	34.288		30.086	28.5573	26.5632
54.0827	43.2816	41.9212		43.7775	47.7541	38.9863		39.5706	47.8799	34.3131		35.8447	39.7467	30.4568		28.8798	28.8887	23.5817
52.0259	42.6983	48.335		42.3756	46.9119	49.6939		39.0787	47.2958	50.4465		35.1477	38.7401	43.5604		27.8987	29.2059	33.3492
42.8772	43.8672	43.4206		42.3507	47.1554	44.2083		37.4689	48.0599	39.5109		35.8147	38.8429	36.9393		28.0344	29.6989	25.6649
42.2178	44.4908	50.1375		44.2719	47.3413	53.9194		41.292	48.4011	54.5414		36.7964	39.0384	46.5061		27.2867	29.9343	33.2463
44.5731	44.5109	41.3838		45.9544	47.5397	41.1053		43.8303	48.6258	42.0269		38.1562	39.1933	38.2179		28.4646	29.9776	29.6553
45.7684	44.7456	39.4633		46.4116	48.1086	36.4626		44.5167	49.1717	34.0634		38.446	39.1481	31.4073		28.8678	29.9537	24.0791
46.6904	44.8156	48.5043		46.7736	48.1189	46.4015		44.8552	49.2232	43.7008		38.656	39.1761	39.9793		29.1994	29.9969	33.2515
47.8023	45.1713	46.721		46.9087	48.5011	49.6629		45.4394	49.7157	49.7957		38.6326	39.4296	43.3932		29.2321	30.1954	34.159
43.0961	45.1755	40.6662		43.6535	48.6194	41.2898		41.6238	49.8327	38.2612		38.5091	39.4845	34.7978		28.8842	30.226	26.0321
47.5327	45.3026	36.081		50.1446	48.8216	37.5716		50.3228	50.3616	33.1465		44.8122	39.8093	30.3089		33.89	30.3825	23.2142
48.155	46.101	47.1375		52.9841	50.3438	47.8709		53.4623	52.6329	45.804		46.3218	42.3223	39.1698		35.1819	32.0363	28.3962
48.1275	46.2448	35.7751		53.7218	51.0029	34.1737		54.4146	53.8449	31.5486		46.7285	43.2298	28.6053		35.3531	32.7061	20.414
45.2473	49.087	28.0435		51.6374	58.3312	24.5		51.9629	65.0067	24.5344		45.889	51.4986	22.1634		36.2401	38.8115	18.6621
46.9743	50.4949	54.2687		51.0451	59.8964	58.5732		51.8438	66.1996	62.5964		45.5671	52.36	49.3113		36.1936	38.5898	36.3824
48.7597	50.9572	40.2602		51.5221	60.3082	45.8279		53.2714	66.4328	45.424		46.385	52.5456	36.8352		36.9204	38.7725	26.8504
47.6954	49.7646	25.8801		52.2982	58.997	30.2824		54.6346	64.8835	33.9557		46.7943	52.5958	27.2855		37.3615	40.074	18.9176
44.2078	49.8998	41.5116		45.3517	59.1583	43.5081		45.3122	65.0119	40.7118		41.2755	52.7393	35.7817		33.3184	40.0948	25.6555
47.4275	50.0235	40.1105		52.0078	59.3602	39.3568		57.3685	65.1861	40.4825		50.4273	52.8131	35.9528		39.8215	40.2146	28.0707
47.6	51.0641	59.5689		54.0113	60.2045	67.383		60.0524	65.9766	72.1152		52.8932	53.3518	54.2815		41.5807	40.7176	37.6065
56.5447	50.9131	31.6367		62.8874	60.1719	31.5876		70.9824	65.5864	28.1626		62.1429	53.168	26.3405		48.1602	40.6851	19.8714
58.8044	48.345	43.5859		67.1194	55.3153	48.634		76.2117	57.5412	48.9216		67.9946	47.4075	44.3755		51.1612	36.7803	35.4266
40.8334	48.5131	50.7527		47.9546	55.1357	60.1323		47.3664	57.3929	66.5574		41.0743	47.2855	52.6355		33.2629	36.6505	38.8281
40.2761	49.3741	43.9392		42.8146	54.1554	47.9915		37.2537	56.8206	46.4239		33.7528	46.9093	39.6463		27.8697	36.2295	31.9068
40.4286	49.382	33.0781		41.2738	54.1555	38.4332		34.6723	56.7501	33.6918		32.4675	46.8803	30.0292		26.0548	36.2104	21.5063
40.9028	46.6155	49.1034		42.1388	50.5732	51.4907		37.2864	52.4367	52.6204		33.8563	44.0659	42.652		25.7411	33.9755	31.8743
51.9458	46.608	45.334		52.9182	49.5025	50.4642		53.3012	50.5642	51.495		43.816	43.1405	47.1063		32.68	33.2121	36.6546
51.096	47.0783	17.3644		51.1938	49.485	21.1414		51.2115	50.33	22.5939		42.3824	43.0713	20.6768		31.5677	33.1768	17.677
50.2187	49.1891	46.4542		50.061	48.5667	47.0141		49.9566	48.7655	45.6944		42.0338	42.9333	41.327		30.9852	33.3005	31.3502
50.2288	49.3163	49.1163		50.0048	48.473	48.12		49.852	48.6477	47.5351		42.0165	42.9213	45.2327		30.9761	33.2635	36.5188
49.7252	49.2967	43.4035		52.7869	48.4288	41.5672		52.2987	48.5862	37.9546		44.5229	42.909	33.6448		32.5598	33.2482	24.186
47.0888	51.7847	41.0958		53.0506	48.0216	41.4729		52.4806	47.35	37.5887		44.5702	42.814	34.6274		32.9416	33.9481	26.1065
47.966	46.5566	47.4259		48.997	49.1446	45.9137		49.8087	49.1131	43.2247		40.8369	44.2281	38.8592		29.0158	35.2601	29.7505
49.0327	43.9707	27.2264		56.9577	48.6707	28.1666		61.118	48.9197	23.169		48.1815	44.2274	20.1629		33.3658	35.3584	14.1908
44.1999	43.6528	54.1135		52.8568	48.1774	56.8258		52.0178	48.6188	60.1421		42.9595	44.229	49.0363		30.9886	35.3306	36.8231
42.3327	43.8661	41.4293		50.0604	48.2255	47.6394		48.8252	48.2296	50.6905		40.5216	44.1408	37.9655		29.4308	35.2434	27.9684
42.2553	44.3056	34.1532		49.3636	48.4375	37.1858		48.0173	48.1375	34.1984		40.0473	44.0126	29.7995		29.2227	35.3117	22.4887
44.786	46.678	40.2482		47.6414	46.9135	44.6072		46.6339	45.8214	42.9122		38.6746	42.7693	37.6536		28.9199	34.7812	29.4094
46.4653	46.9196	40.9917		50.0515	46.8439	39.3269		48.4124	45.5718	33.9604		41.3181	42.692	30.003		30.3757	34.7791	22.4018
40.9438	46.8983	42.7206		46.3947	46.7573	43.8588		41.3719	45.4831	44.7915		35.6682	42.6427	38.6185		27.7824	34.7091	28.7406
41.0208	47.483	38.3265		45.5573	47.4562	44.746		40.6902	45.8953	39.5215		35.7151	43.3519	36.8503		27.8324	35.1452	26.8496
33.6411	47.3799	44.9735		41.7042	47.4847	46.1453		36.7336	45.9582	42.3623		31.3534	43.4909	37.7745		23.538	35.201	29.426
37.9684	44.7709	43.7001		47.7404	46.9494	46.0403		47.9393	46.3508	44.4685		37.4178	43.4899	39.027		26.3206	35.0055	31.7114
39.8933	44.7762	41.6602		48.7547	46.923	40.9844		49.22	46.3786	36.4055		38.3549	43.504	32.8515		26.8217	34.9982	25.4265
47.1159	44.8607	24.5915		60.8578	46.9874	28.9209		58.7229	46.3467	22.744		44.1541	43.6015	17.5908		30.5156	34.9848	13.4914
46.8836	44.8742	48.3191		60.9724	46.9923	54.4805		58.774	46.3636	56.0947		44.2952	43.5973	45.8543		30.5896	34.9994	35.1608
42.5501	49.8944	38.8344		57.8795	48.2736	41.4854		56.3425	47.3258	38.1035		42.551	44.9338	34.4333		29.7663	36.0607	26.2351
47.2717	46.9162	39.4418		61.2386	47.9237	44.738		61.9222	47.4123	38.7487		47.891	44.9631	36.8283		33.3258	36.3253	26.4913
46.6097	45.6339	33.2941		52.4023	48.8695	35.5074		53.8806	48.0895	33.3272		46.1715	45.8752	30.4486		34.9613	37.083	23.2626
52.1468	45.0802	40.7732		67.184	49.9653	45.5864		75.1672	50.792	43.1597		56.0679	46.5854	38.6465		37.57	36.3633	32.3087
52.4476	47.286	45.5566		64.1611	52.2463	47.4268		72.0838	53.6752	45.4756		52.9209	47.6539	39.1035		35.2059	37.0394	30.5472
53.7746	48.4377	42.7982		63.3127	53.0183	38.8974		70.0836	54.4584	35.4053		51.1049	48.0414	33.9083		34.8319	37.5432	25.934
58.4137	46.3543	34.1296		66.6903	54.6817	36.323		74.013	56.341	33.8352		56.1163	49.5039	32.5592		39.4866	38.9371	27.7264
47.9371	46.6981	40.5892		54.8617	55.3635	38.4811		59.5411	57.4815	35.0779		49.7692	50.2093	31.0639		36.7918	39.45	24.6048
46.5259	46.6278	44.6546		53.3527	55.3216	47.6358		57.7034	57.5422	48.5775		47.9617	50.1419	42.3996		35.839	39.4958	32.3503
44.3421	46.5057	37.0444		49.2438	55.4314	34.7694		49.0172	57.9763	32.6959		43.5042	50.174	30.0536		37.4019	39.5749	22.6635
43.9958	46.8495	36.8948		50.0885	55.7757	34.8759		52.2458	58.484	31.9112		45.0613	50.4476	28.6895		36.7572	39.6945	21.8885
58.6259	48.1949	39.6361		69.3312	55.8914	36.8841		75.4121	58.6609	32.5461		56.9048	49.9934	30.0151		41.452	38.5223	22.3263
60.1359	47.1487	36.4938		67.0208	56.146	34.5163		72.88	59.7444	32.2491		55.4095	49.7114	29.8873		40.6473	38.4876	22.4513
48.5402	48.6474	46.3833		59.9602	56.0783	50.1705		62.8825	60.065	52.3237		50.6141	50.3381	39.2574		37.3951	38.9663	28.1286
54.1104	49.8817	40.486		62.7791	56.5565	42.9042		71.2483	60.5761	38.1468		54.9076	50.7951	34.6253		36.6053	38.9762	25.3222
53.8635	46.7797	47.0939		64.8864	53.7952	47.0006		73.1231	58.7401	45.9031		56.9496	51.3399	43.0281		35.844	40.4905	34.9868
53.6666	46.1477	0		64.3413	53.1533	0		72.3641	58.0129	0		56.151	51.1093	0		35.9993	40.5202	0
56.301	47.8634	39.5942		64.3704	51.4588	35.0768		71.7622	58.306	33.9701		57.511	54.8068	32.3819		37.6341	43.2898	24.3446
52.6213	47.9004	50.2593		67.8905	51.3584	51.1338		74.4157	58.3359	52.7069		58.7747	54.8723	44.8453		39.2216	43.3604	34.3915
48.2788	47.9141	37.2625		55.0588	51.2061	36.5655		57.787	58.0896	31.0625		49.5316	55.3021	29.1184		36.8718	43.9863	21.722
57.0211	50.0856	44.8581		71.333	51.8652	46.5265		78.0389	59.2524	45.6638		59.499	57.4709	38.2483		44.392	46.146	28.8661
56.1647	32.2073	47.2147		70.8809	39.2713	52.9138		77.7148	43.9655	55.1537		59.3914	40.9114	45.6536		43.7801	34.9808	35.4079
47.3923	24.571	43.0036		61.5773	30.5617	39.0455		67.9506	33.6168	34.8338		54.4823	31.1857	32.1744		42.156	26.6009	24.8502
49.7657	20.9831	47.1362		62.2132	25.653	42.3722		67.9165	27.8926	39.7047		55.3886	25.9506	38.0457		43.0383	22.1404	30.7763
58.6479	18.0834	39.4295		70.9701	21.9759	44.3407		78.1071	23.6105	43.0082		61.0428	21.6833	36.2015		44.5571	18.5105	26.8124
50.4516	27.8329	51.1042		61.4842	29.7121	56.6889		71.7614	32.1215	60.418		58.3701	29.4394	46.8436		39.003	24.161	32.747
53.3851	29.7093	36.2508		62.7503	31.6208	34.1523		71.891	34.3074	31.8232		56.6781	31.4539	28.3228		39.0591	25.7395	19.4009
52.0483	30.36	37.1522		62.9576	32.2651	35.077		70.4664	35.0429	30.6014		55.5234	32.1288	27.2347		39.9888	26.2902	21.0894
51.8283	35.041	33.4522		60.7454	36.7054	35.3374		67.9537	40.2497	33.1196		54.2378	37.1246	30.3687		39.2968	30.243	23.0473
50.3314	41.4522	54.6164		55.9579	42.668	58.7389		62.51	47.5036	63.4617		50.2871	43.9412	49.8648		37.6619	35.9566	36.7996
53.188	49.535	25.0706		49.7257	51.3315	29.212		53.8894	57.6046	22.9694		45.5413	54.5804	17.7254		36.4282	44.9067	13.5822
48.8979	48.9616	40.7367		48.4375	51.2536	43.2078		52.5463	57.5442	37.6545		46.3518	54.1303	34.6776		37.3345	44.7748	26.5814
48.8335	50.7701	47.0447		48.4179	51.4757	47.4053		52.5142	56.8626	47.2851		46.3244	53.3871	36.89		37.3504	44.5839	26.0907
47.9349	51.6489	37.7296		47.5542	51.4624	38.5241		48.8501	57.2645	33.7958		47.5926	53.5559	31.405		43.816	44.7578	24.4941
53.9167	51.8742	37.3009		47.1564	51.4368	35.2975		49.7915	57.4454	32.8617		46.7427	53.5641	29.5514		39.4201	45.0747	21.0571
52.4878	51.2737	47.6394		51.887	52.4286	52.344		55.4739	58.0633	56.5519		47.9188	53.4535	45.7812		37.7496	44.9267	34.5347
52.4582	50.901	37.1109		52.1231	54.2717	37.5316		55.7583	59.8172	34.2071		48.0284	53.146	32.5061		37.799	44.3195	24.5503
52.1801	50.9995	44.6584		60.6183	54.345	44.6432		65.8311	59.7766	44.0343		52.8514	53.1461	39.4112		40.6597	44.2621	28.9761
52.1638	50.7812	48.8714		60.5144	54.4542	50.0731		65.6991	59.7301	50.3845		52.7677	53.1513	43.7624		40.5003	44.0383	34.1175
54.1449	50.2337	41.4413		63.4707	53.8609	46.6361		70.6975	58.5075	42.5603		55.3899	51.9823	37.7166		41.1893	42.7022	28.1976
59.0806	50.2612	46.2319		67.0963	53.9074	52.4665		74.1021	58.5129	53.9796		56.9301	51.9746	43.8728		42.0034	42.6923	31.4186
63.1884	50.3893	42.2389		72.4844	53.7534	38.4122		79.9054	58.186	34.8559		61.0811	51.6705	31.649		44.5922	42.2402	25.0548
64.0822	50.694	44.1373		72.1206	53.4123	45.6281		78.6127	57.5961	42.0251		60.7809	51.2047	37.0534		44.4133	41.4242	27.1312
64.1036	49.7254	50.2797		70.4717	50.2648	51.1005		77.4292	53.7278	52.5043		60.2758	48.7564	44.7987		44.3026	38.0279	34.3786
63.4765	49.7	47.2868		69.4147	49.7967	42.3758		77.5756	53.1497	39.1485		59.9003	48.4393	37.862		44.665	37.6587	30.6765
58.5233	49.3457	47.0968		70.2269	50.6392	48.6257		79.9984	52.725	50.678		62.9768	48.0887	43.5846		47.7278	37.3689	33.5247
58.3602	48.2595	48.8968		69.4354	50.0769	54.3883		80.5401	51.3344	56.0852		63.7561	47.0274	45.864		49.2833	36.305	35.4138
53.5814	47.2313	38.5687		69.6006	47.8067	39.4914		80.4503	48.0077	35.2126		72.559	44.5916	32.7281		55.0825	34.0463	25.217
51.5949	47.647	45.7341		60.541	47.3489	45.4033		70.8154	47.4189	44.1937		62.4493	44.081	39.4023		51.121	33.8107	30.1075
50.2783	47.4964	36.4818		57.8972	46.9363	42.0371		66.9142	46.9228	38.0628		59.2913	43.6362	35.802		49.074	33.4724	27.6435
46.4075	48.0002	44.4294		48.5675	43.5012	43.282		52.3155	40.6598	37.9037		47.123	39.8787	35.5175		40.2736	31.8112	27.2265
43.5615	47.7861	44.9702		46.9662	43.4685	48.7047		45.3376	40.5713	46.9776		39.7389	39.4251	39.4833		32.0586	31.4409	31.3395
51.4441	44.676	48.7659		55.9213	44.9098	50.0728		57.5662	43.2991	50.4843		48.523	40.9152	43.773		34.4316	33.0907	34.2224
50.6346	44.6698	51.5273		49.633	44.4912	46.9241		48.3294	42.984	45.1304		42.6707	40.2882	39.7202		31.0416	32.7412	29.7503
46.6867	44.8495	39.0514		51.9261	44.2087	44.8002		48.1669	42.7272	38.7887		45.4809	40.0778	37.0133		34.8701	32.5001	26.4912
47.8274	46.3564	36.2776		52.6594	43.7033	36.3564		49.5631	41.9711	33.3421		44.4345	39.369	30.4045		34.9119	31.612	21.1565
47.437	47.2967	46.8504		46.2846	42.6489	45.0423		43.7527	41.2412	40.9221		37.872	38.9046	37.7879		27.5998	31.1915	27.791
47.467	48.9323	39.5657		46.2496	43.4684	44.7508		43.716	41.956	38.5993		37.8593	39.3194	36.7236		27.6159	31.4748	26.4053
44.3187	49.1682	48.6637		42.6319	43.4894	54.5743		36.7668	42.0251	57.5092		34.6196	39.2946	46.1535		25.9956	31.2721	32.2735
43.1727	49.3165	39.3393		43.0625	43.4763	36.6458		36.9422	41.9576	34.9763		34.4982	39.3068	32.254		26.0959	31.4661	25.5534
47.6004	48.6219	59.4391		44.9452	43.6681	67.2302		40.1153	42.0318	71.748		35.2707	38.9459	54.107		26.2288	30.9707	37.5347
34.5344	47.8337	46.547		36.4646	43.959	51.6686		31.6781	42.3042	53.5773		27.8125	38.9117	45.2695		21.222	30.841	33.503
41.2643	47.2045	37.9824		39.4857	44.1162	40.2072		33.5985	42.4796	35.0355		29.8113	39.0102	33.806		22.0792	30.9007	25.4974
51.342	46.7591	44.6702		50.6357	44.6338	44.9184		48.0131	42.8436	45.9527		42.5154	38.9441	42.4363		31.7923	31.0011	34.2206
37.091	45.9678	39.1993		44.3861	45.1382	36.3004		43.5191	42.7886	33.7092		36.749	38.7907	31.1042		25.4844	30.9184	23.9171
41.1605	44.37	49.0263		50.4075	47.2217	46.3815		49.5583	44.6738	43.7612		42.2993	40.1216	39.9911		29.6564	31.9101	33.3922
37.1325	44.356	40.2568		40.0173	48.5007	37.552		35.5931	46.4299	35.7461		32.1211	40.9995	33.8117		24.5302	32.2568	26.6351
52.8228	43.0222	43.9016		54.5047	45.7743	39.5686		55.2669	42.2036	34.702		45.0419	37.8672	31.9428		35.2837	29.7622	24.8178
50.4554	42.9275	51.0911		51.7799	45.6805	54.3578		52.0376	42.0286	55.6966		44.5224	37.7991	44.967		34.9336	29.7022	35.1764
50.6244	42.4079	46.7255		51.4682	43.8912	49.2103		52.1303	38.7022	50.3746		44.6671	35.8133	43.4762		35.0709	28.1893	33.2646
48.7975	42.4848	52.4462		51.7741	43.4901	46.6736		55.2988	38.35	44.6427		45.3149	35.3574	39.0722		33.5151	27.9452	29.4049
48.8877	44.1993	42.694		54.3688	43.6489	38.9781		59.0192	37.953	35.4064		46.9272	35.1484	33.602		34.2785	28.0475	25.7164
45.9038	44.963	44.996		54.8727	43.5986	48.5063		57.2662	38.2243	48.7013		48.3887	35.4436	42.4342		34.2884	28.2226	33.8703
60.7923	45.529	52.2594		58.2433	43.69	48.2439		64.4399	38.2834	47.6307		51.7358	35.4456	43.0377		36.5035	28.1732	34.1015
60.508	49.0105	36.9427		58.1267	43.2418	36.7713		64.216	37.7904	34.3594		51.5801	35.5376	31.1802		36.4407	27.8122	23.8897
44.4946	46.8969	36.6605		54.0053	42.9862	34.2465		58.3623	36.8643	31.8366		46.5716	35.618	28.3611		34.1606	27.398	19.3715
56.0356	47.1579	39.2166		64.7496	43.028	35.8194		69.4441	36.8537	34.5734		54.554	35.6428	30.9322		40.4797	27.3499	23.715
48.2715	47.879	41.2287		57.5333	42.9815	35.1848		61.4494	36.8422	33.3981		47.4433	35.23	30.166		35.816	27.0503	22.2898
38.4203	47.9787	44.502		45.002	42.9413	44.828		47.5888	36.8293	43.9523		36.2627	35.2291	41.6663		27.4502	26.9943	33.9756
35.234	48.0138	39.0938		41.629	42.5097	39.3517		43.5915	36.4764	36.3085		32.9904	34.6442	33.2101		24.9532	26.5485	25.6344
40.4247	47.8658	45.0958		43.6855	42.3809	44.7553		39.5784	36.4652	40.1748		37.5126	34.6486	37.2511		30.0345	26.5677	26.4406
43.287	50.2352	25.772		50.9317	43.3629	29.6848		53.931	37.2482	32.8901		42.8129	35.3724	26.2296		32.8429	27.3632	18.7598
43.757	50.1779	50.1242		51.3994	43.3708	52.6681		54.4819	37.292	53.8103		42.9675	35.3858	45.0224		32.8253	27.3544	33.1685
48.9872	46.9902	44.9829		56.0922	43.0661	45.9976		60.9002	35.9253	45.5577		48.4294	33.7929	39.1028		36.4362	26.3043	31.5712
51.5772	45.4233	35.7236		57.7688	42.9482	37.3279		62.4635	35.7296	32.9294		50.3101	33.7154	29.8417		38.0465	26.2695	23.573
52.1513	43.6536	36.0031		58.0432	42.6235	42.2788		60.1261	35.2832	38.0841		50.8295	33.2037	35.7394		39.4973	25.9293	27.3502
48.0289	42.2828	37.9254		54.4264	41.7756	37.468		58.999	34.2225	34.2091		49.321	32.3488	32.0228		36.0987	25.6363	24.0115
52.9411	41.6492	40.7064		55.0705	40.9354	37.6047		57.9273	34.1581	35.8044		49.4216	32.1832	33.7047		36.6685	26.1626	26.76
54.427	41.4618	44.068		55.3887	40.9886	47.1891		58.1443	34.1618	47.9286		49.7223	31.9379	42.1328		36.7125	25.9722	32.4042
55.2624	41.3306	43.696		57.9042	41.0495	47.4829		62.7742	34.2124	48.8918		52.8593	31.9517	41.3136		38.4361	26.0235	33.0791
59.7791	40.2312	42.1019		69.9877	39.7585	38.5136		76.1969	33.9517	34.6261		61.1218	32.1106	31.2947		43.5628	26.9958	24.7957
59.2486	44.2975	38.2056		70.8871	39.4499	39.9338		76.0091	34.1274	35.1737		61.0063	31.5111	33.6433		43.5653	25.5031	25.4195
59.4959	43.2692	31.672		71.1386	41.4102	31.5109		76.3436	38.6702	28.1577		61.0323	35.0285	26.4431		43.7114	26.3064	19.9162
57.0546	42.5766	40.7005		69.7678	41.7478	43.1543		77.05	39.0534	37.6145		62.2354	35.3284	34.3431		44.5938	26.236	26.3719
53.7044	42.8023	40.1381		65.7863	42.9892	38.8531		72.537	40.0801	38.0428		58.9618	35.7141	34.8892		41.7944	26.1645	26.2456
53.5443	43.0093	50.7636		65.6175	43.2448	53.0814		72.2694	40.2264	52.9411		58.8456	35.8143	46.1541		41.7161	26.2171	35.0027
29.5414	48.713	39.4934		35.1352	47.7617	37.8296		32.8534	44.8442	35.8507		28.8966	38.9786	33.3712		23.3845	28.452	25.7612
40.0131	51.8944	39.5709		45.7217	48.5029	41.8604		45.4249	45.38	37.2177		41.1333	39.4643	33.5054		33.045	28.8685	24.4287
49.6933	53.1963	39.9686		55.8057	48.7962	46.0327		58.7819	45.7136	42.5918		55.3138	39.5824	37.4789		44.9776	29.2726	27.8499
50.5084	50.6516	49.0561		55.6229	49.6499	53.4004		59.0598	46.1413	54.8644		56.552	40.2243	43.6448		45.9586	29.7036	33.607
40.4933	48.5423	47.8761		42.0309	48.1728	55.4223		40.1017	44.4793	59.0992		36.8981	39.0453	47.8552		26.9945	29.1199	33.9761
45.1632	48.3821	56.5449		47.505	48.0662	66.961		46.6172	44.3766	72.1586		40.1357	38.9826	54.7765		29.5664	29.1002	37.7183
44.7643	44.9146	39.7661		46.9795	45.1372	46.724		45.4314	40.7525	52.8409		38.5504	36.9899	49.8309		28.0348	28.832	42.332
49.2683	45.047	40.2632		47.2336	44.9091	38.8648		45.0066	40.6717	37.8929		39.0252	37.7641	34.8269		28.8828	31.3678	26.1732
44.6219	43.7226	44.142		50.8733	44.1222	47.4697		48.5821	39.7662	48.4562		41.2409	36.63	39.1831		30.8926	30.5576	29.9253
42.1115	43.9274	47.2904		49.5965	44.0191	48.4537		47.2205	39.6237	48.141		40.8972	36.3843	41.484		30.7561	30.594	30.8729
41.8324	43.3528	35.9191		49.339	43.9075	35.6516		46.9135	39.2155	31.6575		40.8001	36.0021	28.4328		30.711	30.179	21.3644
41.7724	42.4802	43.9023		49.3333	43.584	41.1198		46.8336	38.4755	37.7318		40.7727	35.734	33.8887		30.7232	29.7437	24.4171
41.6254	41.1465	43.0868		49.1153	43.0144	47.3496		46.5389	37.8779	47.7562		40.7227	35.0643	39.0903		30.7182	29.3692	29.4937
46.031	40.9685	43.4021		47.8428	42.9926	42.1217		45.899	37.8558	37.6628		39.3778	35.1426	34.6931		31.0653	29.4514	26.2191
50.0059	38.2095	49.1496		49.2287	38.5442	46.3669		46.6167	33.9329	43.7285		39.933	31.1841	39.9784		32.1736	26.3471	33.3835
44.0176	36.9246	42.426		48.0727	38.1888	43.9329		46.8202	34.2227	42.4785		40.3081	31.3903	37.2479		32.2801	26.3322	28.2981
50.8933	37.2405	45.9801		51.2215	38.4748	42.6079		50.9927	34.677	38.5973		42.6624	31.6482	37.6341		33.3003	26.5779	30.5066
50.5305	33.7981	44.5521		52.3651	38.7084	50.9594		53.8832	34.9129	54.2488		46.0558	32.0186	40.5764		35.4714	25.3668	29.9515
56.9837	34.4931	46.405		55.6069	39.0912	47.896		59.8721	35.5178	46.5207		48.5949	32.4178	39.8536		37.7426	25.8332	29.7929
45.3579	35.3173	39.5112		54.539	39.8048	42.9844		59.3786	36.1756	37.736		47.394	33.0485	34.5263		37.272	26.003	26.5202
49.3888	38.9146	51.9955		55.3997	42.836	57.429		59.6032	42.8629	61.1048		47.6633	37.5378	46.875		37.0542	28.1941	32.7053
44.8477	41.9837	47.5001		43.6151	47.4154	50.0769		45.6746	48.9571	51.1714		39.25	41.4039	45.2388		31.6626	30.9372	32.3659
53.248	42.0225	39.6879		53.37	47.6901	42.6736		58.6385	49.2469	37.7023		48.8145	41.4774	34.8373		35.5533	31.0012	26.7941
44.3692	42.3495	46.0443		51.1213	48.1822	46.9311		50.1432	49.8843	44.1175		41.9575	41.7105	38.5004		33.7604	31.1943	30.1221
39.7471	42.8219	37.367		47.9463	48.9699	37.938		42.7199	51.1663	34.4813		35.48	42.4402	28.9621		28.1892	31.8232	23.2317
43.7267	42.4351	46.2654		40.3101	50.9737	43.6826		34.8554	53.4971	38.6364		31.8197	43.2397	34.5906		23.6733	32.4262	26.2321
39.2776	45.0062	42.6072		40.6458	56.6422	41.6315		34.8852	59.9328	37.2769		31.6354	46.8349	34.4465		23.9474	35.3781	25.757
46.9716	47.1713	43.2923		53.2572	59.2551	43.1409		56.256	63.2968	37.4374		47.2228	49.1464	34.5427		34.2834	37.1195	25.9813
47.0774	49.7325	51.9606		51.3465	63.4943	53.878		53.6482	67.6013	55.6831		46.4348	51.4805	45.9879		33.4223	39.1173	33.8713
47.1744	50.4766	36.6342		51.6822	64.0668	35.8402		54.1635	68.4057	31.6198		46.2121	51.8741	29.0803		33.2715	39.2347	21.7912
45.9577	53.6477	35.1038		53.0723	64.8182	38.2724		55.707	68.8623	35.528		46.9485	52.2667	34.2744		34.1177	38.9796	29.1527
50.534	53.8024	40.1696		51.0883	64.8323	43.3643		52.0551	68.6698	37.9951		45.389	52.2193	31.1946		33.5964	39.0563	24.9229
50.6607	53.9785	41.3164		51.4888	65.0348	41.5856		52.7419	68.6639	38.8511		45.8976	51.936	35.1468		33.9394	38.8873	26.7892
50.1117	54.4385	44.0685		52.2129	65.2907	47.058		52.9139	68.7337	47.5764		45.9987	52.0211	42.1001		33.8927	38.9776	32.212
47.2033	54.4883	40.1192		52.8728	65.2405	35.3646		53.8475	68.6098	33.3653		46.0697	51.9699	30.1667		34.0141	38.9578	22.1967
50.3701	54.8635	38.6052		54.2758	65.3983	40.348		55.3556	68.6855	36.1244		47.3054	52.0412	32.2349		34.825	38.8867	23.2282
46.3077	55.0874	41.4777		50.5781	65.5865	41.5783		48.3555	68.7833	38.8882		41.8467	52.0987	35.1851		30.6027	38.9101	26.815
46.5998	55.0559	0		50.2467	65.5788	0		47.8426	68.8404	0		41.7578	52.1621	0		30.4572	38.8903	0
45.3212	55.5585	49.4661		45.9093	65.5868	47.8906		42.1058	68.8601	48.0438		38.5678	52.4915	41.6784		28.6356	38.848	30.5283
48.4794	55.8891	47.8181		46.7152	65.2436	53.4269		43.2414	68.2772	57.4639		39.6523	52.0859	42.9784		29.5664	38.4929	31.8778
45.965	56.1937	41.4364		46.1925	65.2314	38.5249		41.9748	68.288	34.2957		38.4901	52.0285	30.4329		28.9033	38.5311	22.647
48.1818	58.5103	41.3414		45.8184	64.75	45.4975		40.8373	70.1093	43.1697		39.4838	53.9372	38.4769		29.298	39.4138	32.0412
47.9624	59.2716	47.7258		46.0162	64.6448	52.0818		40.3674	70.1167	52.819		39.1817	53.994	42.8634		29.1941	39.3063	31.6568
47.9331	59.6566	44.3065		45.9878	64.7658	47.4231		40.3258	70.1688	47.5325		39.1933	54.11	42.2288		29.1843	39.3749	32.7113
53.2262	59.4711	0		47.928	64.7462	0		43.9121	70.1761	0		42.1865	54.1121	0		32.0392	39.3453	0
54.3569	59.2429	47.5266		47.8185	64.7684	43.5475		44.0746	70.1336	41.4272		41.5525	54.122	38.7353		30.9098	39.3337	30.5224
49.5196	59.1389	49.8147		51.1293	64.7951	45.8481		51.1414	69.9524	44.1539		45.3728	54.0843	38.9312		35.6246	39.4284	29.0767
49.4755	59.8777	42.6188		50.8559	65.7982	42.3887		50.7177	70.281	37.6911		45.4168	54.6292	34.783		35.574	39.7548	26.3432
48.6358	60.0925	43.0012		45.471	66.2117	40.1502		44.2905	70.3802	35.1727		42.3319	54.716	32.1642		32.0755	39.9344	24.9932
45.8415	60.0423	31.8925		45.6778	66.0883	34.8341		43.1996	70.4731	34.0766		43.2274	54.8631	25.243		33.4688	39.9843	17.8412
45.6741	60.3515	40.0256		45.9941	66.8595	39.4131		43.8681	72.9857	40.4793		44.8554	56.3343	35.9727		35.4662	41.0282	28.0626
45.3514	58.4502	45.0144		46.1905	66.671	45.2388		45.5374	73.3882	42.1535		46.3898	56.8612	37.9015		36.5334	40.7197	29.1876
40.1719	58.2941	38.7699		45.745	66.505	40.3632		46.4933	73.0742	37.0148		47.5386	56.5894	35.462		33.8787	40.5326	29.4711
16.5384	58.8134	36.1198		19.8219	67.0138	35.2628		20.3434	73.6783	32.309		20.5039	56.7438	29.3663		13.665	40.6566	21.9903
52.5993	57.6396	40.3627		55.3411	67.3062	41.8922		56.0342	73.9801	37.9885		46.6648	56.8646	34.2197		38.3964	40.4643	24.5428
52.7501	56.9891	46.9011		55.4845	67.5411	47.8956		56.1869	74.1949	46.5369		46.7539	57.0498	39.8334		38.4639	40.1037	29.6498
51.0596	56.8717	45.527		51.7403	67.4219	39.365		54.1799	74.1882	36.2948		42.8762	56.9906	33.5438		34.7977	39.7878	26.0678
42.1759	58.6576	23.1138		48.6404	69.634	19.2079		50.3262	76.6783	19.2465		41.1339	57.7561	17.0842		33.1744	39.9999	14.724
47.2677	58.9709	37.3459		52.7964	69.7569	36.3642		55.7673	76.8827	33.4237		46.4545	57.7775	30.9124		36.8921	40.0994	21.7783
54.5192	58.8658	41.5493		62.714	70.0693	37.5337		68.4472	77.2161	33.5096		54.1717	57.9972	30.4278		40.6405	40.095	24.0816
51.1095	59.194	50.3305		57.9689	69.9973	45.431		59.089	77.3095	42.7269		48.1223	58.0154	37.4025		37.9606	39.8583	28.8292
50.596	60.2132	44.1977		57.5138	69.9173	44.542		58.5312	77.4435	43.9787		47.8275	57.8548	39.3021		37.6201	39.8041	29.0126
44.5077	61.5387	50.9018		55.3324	69.9937	62.1756		55.1525	77.637	65.3304		45.2926	57.7982	50.9221		36.5517	40.0261	36.3951
43.7611	61.6804	44.5017		54.2942	69.9964	47.263		54.7895	77.6281	45.6259		45.1176	57.8066	40.2948		35.9047	39.9884	29.7914
43.934	62.4705	44.6445		45.6407	70.1854	36.4874		41.4601	77.4013	34.5446		40.0097	57.6936	31.1349		34.8997	40.0413	24.152
52.1711	62.5152	52.1825		53.9413	69.9764	57.395		55.7813	77.4339	61.155		49.3767	57.5935	46.8459		37.1351	40.1063	32.7162
52.2552	63.0368	37.3409		53.926	69.2146	33.3974		55.796	78.3046	31.3195		49.3279	57.3461	27.1135		37.1401	40.1947	19.9886
51.4492	63.6186	46.5881		53.6356	69.5857	46.4955		55.416	78.9762	42.0916		48.7759	57.6278	37.0583		36.6594	40.3816	28.9189
49.1823	63.6484	40.0778		55.1938	69.6614	41.5041		58.1795	79.0256	37.3949		50.2465	57.6578	36.9983		38.1111	40.4347	31.1102
27.502	65.0966	49.7156		38.4826	69.9637	53.4894		33.0826	79.1691	54.0568		26.2779	57.7067	46.2471		19.897	40.6078	33.0222
40.2467	66.3702	41.2027		50.7427	69.8222	41.5352		50.566	78.6191	43.5118		41.8167	57.3309	41.2057		28.9253	40.3245	33.0498
47.9259	67.0574	49.8896		61.6378	69.8447	45.3907		64.9202	78.8976	42.7374		52.3168	57.3923	37.3731		37.483	40.3579	28.8408
45.9282	66.9322	53.4126		59.8449	69.8123	60.1369		62.4538	79.4802	62.9351		50.9897	57.7082	49.3822		36.833	40.2374	36.2338
45.661	63.9709	45.0396		58.7886	69.8932	47.1135		63.224	79.8833	46.4944		51.1578	58.64	43.742		35.9838	41.1477	35.3078
45.5864	58.4796	49.253		55.0331	67.1375	54.4103		56.56	78.9104	56.0219		46.2583	58.0122	45.8289		35.3911	39.333	35.504
56.1176	55.9797	44.8525		57.8074	66.6186	43.3199		60.3903	78.5464	39.9266		49.0937	58.1265	34.9465		34.9078	39.0933	27.1918
51.8216	55.8694	37.192		56.9982	66.5288	33.9042		59.9888	78.4033	30.2197		48.151	58.0244	25.8023		34.8612	39.0667	17.8852
49.5109	54.7322	39.6696		55.2486	65.6176	44.1439		56.3167	76.9913	43.3777		45.7283	57.2216	36.3177		34.8285	38.6617	26.9037
48.2363	54.2739	56.8159		54.4975	65.0378	66.3817		55.8356	76.3364	70.5565		45.4739	56.7274	53.5485		34.7349	38.5532	36.2673
50.5651	54.2659	41.5934		49.7504	64.925	37.5747		49.8199	76.2143	33.4525		40.8942	56.6405	30.3984		31.3687	38.5041	23.97
43.3602	53.7477	31.3866		47.2798	63.7724	31.1999		45.0502	74.9916	27.5078		39.738	55.7636	25.6397		29.8232	38.0424	19.2083
44.593	53.2298	39.4089		50.6547	62.4414	44.3466		51.1472	74.247	39.4108		42.8082	54.853	36.7513		32.4073	37.3406	29.6705
53.4335	54.2768	40.0682		52.0792	62.491	45.4288		51.6828	74.5437	42.4986		42.5412	55.0694	38.7057		33.0963	37.5194	29.8268
53.5725	54.3819	39.6612		52.0444	62.4331	40.0317		51.6392	74.5746	35.5074		42.5013	55.0576	33.3268		33.0929	37.5632	25.5147
46.3472	54.7141	35.6615		49.1867	62.4686	34.2659		48.3524	74.3571	31.4654		40.9244	55.1341	29.864		32.1331	37.5602	24.075
40.0089	54.4894	38.1162		43.0575	62.5197	34.8717		42.0358	74.2473	34.1041		36.5673	55.1799	31.4788		28.15	37.4781	25.2364
39.463	51.5934	37.9109		40.4289	61.7226	36.2874		36.7357	71.6691	33.9912		33.3794	54.3088	28.1887		24.0423	37.7851	19.8888
41.0701	51.4444	39.6475		40.5866	61.6073	45.1379		35.9155	71.4347	44.4875		33.4893	54.1547	36.4124		23.6729	37.7428	26.5881
41.9388	41.3526	38.9089		40.2853	47.2302	40.9584		36.6702	51.8737	41.6495		32.5646	41.3075	36.3057		23.8755	29.7324	28.1855
35.6796	39.4693	40.4543		37.3962	44.1678	36.2807		33.589	47.4995	34.5132		30.9024	38.5309	30.6874		21.3597	27.4839	23.886
36.7062	36.0292	47.474		37.4925	41.6603	54.2672		33.3124	43.8094	55.5546		30.858	36.3667	49.0946		20.7903	26.4147	38.6626
43.6525	34.3613	33.4739		44.0448	41.3961	35.2342		39.7664	43.2543	33.0769		36.6454	36.327	30.3091		25.8748	26.1775	23.024
43.7181	34.4521	41.3622		44.0527	41.3041	41.1909		39.8045	43.1635	36.1403		36.6748	36.2961	34.1594		25.9177	26.105	25.1127
44.4836	33.8742	42.4816		44.1418	40.5639	41.6388		39.7207	42.872	35.791		36.373	35.8774	30.9042		26.3275	25.7149	23.7902
41.937	35.6961	44.0388		42.3952	41.5341	48.6027		38.0643	44.5789	48.7725		35.874	36.9378	44.4134		25.3679	26.3324	35.518
45.4661	40.0864	42.8183		44.1443	44.5868	42.256		39.4581	49.5729	39.4712		35.7092	40.3372	35.5911		25.3835	28.2479	29.1341
45.2657	43.9544	40.5251		45.869	46.5382	41.5515		41.6615	53.3866	36.6756		37.4835	42.7506	33.8773		27.1726	29.3797	24.4899
42.661	48.8468	35.9716		45.9805	52.0936	34.7378		40.6722	60.9726	31.8482		35.4764	48.0724	29.0126		25.3007	33.0384	22.006
50.2701	45.5259	24.6657		43.5952	47.1995	26.7417		38.8077	56.0586	21.0032		37.642	45.0722	18.1293		28.7897	31.1022	12.6357
50.1453	43.4505	42.0271		43.9362	45.4668	48.6239		38.9894	53.1023	51.6204		37.6936	42.8697	38.5635		29.0142	29.6328	28.3982
46.1404	42.5437	41.882		47.8984	44.3167	45.0392		45.5839	51.327	42.4428		41.2915	41.745	38.8775		32.6149	28.8916	29.9089
42.8858	42.0109	35.9534		47.8994	43.7085	38.1049		47.6166	50.561	32.8086		42.784	41.2916	29.9649		33.7031	28.5791	24.3452
42.989	41.6705	38.688		48.512	43.4259	41.475		47.6356	50.0544	38.0527		42.8617	40.9951	34.4179		34.033	28.4153	26.2005
45.632	37.2158	45.0648		49.1322	40.5867	47.1736		47.4759	45.0408	46.6334		42.6896	37.8532	43.8271		33.9227	26.3341	35.3112
50.8161	37.1658	38.0995		49.4377	40.5195	37.1836		48.8859	44.9049	33.773		44.8019	37.7849	31.4846		35.8334	26.3136	23.5957
48.5993	38.8782	37.6079		56.5021	41.8348	34.8511		62.9413	36.8346	32.5737		55.2218	35.1012	30.1429		44.8618	26.7796	22.4163
46.2167	38.6441	58.4981		41.0486	41.821	67.2993		37.0738	36.7812	71.3238		32.3391	34.768	53.6625		24.6801	26.5239	36.4769
45.4567	40.9514	40.9771		43.3142	42.6766	39.298		39.454	37.7231	33.9501		34.3406	35.5668	30.0019		26.2953	27.6949	22.4019
44.9375	42.426	37.2109		44.3805	42.9822	34.8059		40.2958	38.2411	32.5741		35.2962	35.9452	29.7085		27.2513	27.8529	22.094
41.7053	42.4346	47.1406		42.885	43.1097	44.8801		39.0408	37.9167	42.8227		33.0531	35.9269	37.4857		25.8067	27.8388	29.004
42.794	38.8946	38.0197		44.798	42.1411	38.7834		41.9434	37.1811	34.497		34.8399	35.1255	31.9891		27.5756	27.5731	24.8237
44.0235	39.0241	35.6068		43.7734	41.4052	38.3124		37.5856	37.0641	33.9842		33.5945	34.7732	30.8227		26.0239	27.0959	25.5568
49.8471	39.9588	58.1801		54.2517	40.7792	67.0148		56.9445	37.1195	72.6617		45.777	34.2983	54.7027		33.4355	26.4645	37.8215
47.3454	40.0793	37.7138		50.6642	40.7941	40.5369		50.41	37.1094	41.0895		41.1772	34.2739	30.3164		31.2197	26.4314	22.0015
36.9697	40.5389	48.5672		37.2449	40.5381	49.7178		32.6678	37.0678	50.4587		29.5366	34.2445	44.1446		22.8832	26.3242	31.1614
47.3757	41.1958	46.4383		43.0316	40.6016	46.9807		36.7577	37.2067	44.3641		33.5316	34.0549	38.4531		25.9623	26.1913	27.8575
41.2411	51.7087	49.8505		43.1573	45.6304	48.2549		38.1395	42.0666	48.1639		34.1798	37.4294	42.5305		27.0783	28.3618	33.1847
43.3378	53.9698	29.5632		44.0607	45.8051	32.4751		38.9717	41.9699	26.7349		35.2182	37.2946	22.9762		27.9632	28.2919	18.3359
45.5209	53.9067	38.8672		47.3682	45.5947	39.7888		43.8253	41.77	35.1752		36.7108	37.1914	32.8999		28.7678	28.2301	25.4281
48.8171	53.9377	36.6357		45.9476	43.689	34.9948		39.3652	40.2839	32.0671		36.0306	36.0285	29.2976		30.0295	27.1672	20.5848
50.4529	37.2156	48.5375		45.5176	41.1767	56.2442		39.1895	35.0296	59.1468		36.504	33.0103	50.2843		29.7286	24.5058	38.7793
40.8046	35.286	45.4942		43.9458	40.9532	46.4893		41.9664	34.8568	48.7954		38.5018	32.9062	44.52		31.1459	24.1569	34.4915
50.4667	35.8096	45.6526		60.7944	40.2857	46.3554		64.3135	35.0055	45.1784		50.6126	33.3916	41.0093		39.2513	24.1695	31.8136
47.32	46.2476	49.9468		56.2765	40.426	52.2852		58.67	38.5678	52.0602		45.0303	35.3947	45.0115		34.774	24.796	33.8369
46.4389	49.3606	45.1249		59.391	44.0855	47.2482		61.527	43.4102	46.6748		45.1147	37.8401	43.8588		33.9128	26.3393	35.2683
50.0866	48.1718	42.592		60.5698	44.9521	42.3434		63.6995	44.3062	37.7369		46.8344	38.2464	33.58		35.5593	26.881	24.7733
54.0407	47.7612	43.6746		64.0745	45.6349	45.3644		70.8328	44.9719	43.0914		51.4731	38.5656	39.1942		37.6731	27.3146	32.0072
62.6133	48.135	25.8554		70.8361	46.3634	29.9461		81.2625	45.4929	33.2476		60.9604	38.9804	26.5608		43.5257	27.6963	18.8935
61.543	46.5955	35.8098		70.5234	47.0274	39.6643		81.3556	45.8926	36.0157		60.7191	38.9916	34.596		43.1431	27.8348	29.2609
49.1341	45.7383	49.4882		58.4644	46.9196	49.06		65.8934	45.5787	49.8098		51.1222	38.7205	43.3786		37.2944	27.9577	33.5375
54.71	45.2484	43.855		62.8737	46.4511	40.3695		72.6379	45.1317	35.2943		55.1793	38.3346	32.4946		39.5198	27.5996	25.266
56.2285	47.9971	44.5944		65.5208	44.4629	43.8928		72.8486	41.3742	39.3046		54.9738	36.7554	34.5897		40.4089	26.947	26.6196
46.8998	48.7681	47.0858		57.8544	44.5669	47.7277		61.5079	41.3351	45.7386		50.2141	36.9842	40.2254		39.5157	27.105	30.0318
46.2344	48.9884	40.2813		56.929	44.559	36.0571		59.6556	41.3304	33.8777		49.9335	36.9678	31.3551		40.2924	27.1439	23.7103
49.8389	49.6939	45.9365		57.881	44.3928	46.9929		57.7736	40.2941	47.1583		49.8868	36.4642	39.8094		41.3047	26.8846	32.001
50.5822	51.7427	49.5767		57.8744	43.7042	47.8992		58.0357	39.5578	48.002		50.2071	35.3855	41.6029		41.4468	26.3654	30.5591
45.5185	47.9804	41.0929		56.5306	46.6516	36.6334		58.967	44.2448	34.565		48.4493	38.1388	32.4826		37.0303	27.8566	24.0846
42.4463	44.7868	39.4171		47.6377	46.1739	39.9359		46.7145	44.3278	39.1875		42.174	37.5305	35.7236		35.6243	27.1509	27.6988
41.2793	44.0594	28.6618		46.1544	45.6797	25.9282		43.9409	43.858	23.04		41.1987	37.1496	20.1098		36.672	26.8772	15.0638
46.1118	43.1152	45.2535		47.2981	45.2207	43.3975		47.3585	43.4844	38.3459		43.4161	36.9811	35.8638		35.9756	26.3223	27.5995
50.7363	43.2494	47.2186		56.3078	44.6393	45.1118		58.7928	43.2904	42.9435		50.025	36.9149	39.818		39.9119	25.9708	32.5647
53.0844	42.354	40.6129		63.0551	43.2061	40.5238		68.686	41.5801	37.754		55.4386	34.975	33.0579		43.4982	24.5238	25.2366
60.9611	41.9536	47.1205		69.8854	41.8209	44.8897		75.2528	39.6601	43.4755		61.73	33.8861	38.7914		45.5155	23.824	29.2252
58.4156	41.7172	44.9478		66.9247	41.4387	46.0167		74.2592	39.2335	46.133		62.7554	33.5729	39.9299		50.0308	23.5602	29.2753
58.959	42.0339	39.8076		66.8165	41.1566	41.0897		74.9896	38.869	38.541		63.5615	33.4717	32.9016		50.6569	23.462	24.8089
56.6101	41.1025	47.2605		66.089	40.3976	51.2426		74.8222	37.9412	51.5661		64.6722	33.0942	41.5541		52.0232	23.171	31.9897
40.6684	35.6097	45.4247		55.0347	37.8157	51.1081		63.2879	32.6777	51.2032		58.6085	29.3491	43.8908		44.5976	20.251	31.3669
50.6368	37.8179	43.5498		52.4493	38.3038	43.9206		50.3511	32.942	43.0077		47.1371	29.2737	38.8882		42.6729	21.3003	28.6749
52.71	41.4144	42.496		54.4393	40.3095	44.1023		58.2254	34.6625	41.7344		48.2	31.4717	36.3899		36.6097	22.8838	28.027
47.8466	40.9672	38.4842		56.3386	40.8369	39.5911		61.1105	34.8203	37.2131		50.1043	31.4844	35.7131		35.9151	22.8911	27.4585
51.7457	41.1111	40.2602		52.4763	43.2276	45.8279		52.3008	37.697	45.424		44.4792	33.733	36.8352		33.495	24.4785	26.8504
58.5142	40.1132	39.2166		48.7301	40.719	35.8194		43.9637	36.6197	34.5734		40.977	33.02	30.9322		33.3425	24.0068	23.715
40.0361	40.1947	42.3193		45.798	40.7109	38.4669		39.9069	36.6006	34.9329		36.9213	33.0149	31.3307		32.3511	24.0233	24.8013
48.7044	43.0624	41.7312		51.7161	41.4927	47.4075		51.5701	37.9982	47.5791		43.0641	34.1107	39.383		33.0153	25.1172	29.9014
50.756	43.4758	50.6523		52.9628	41.6592	49.9164		54.324	38.7609	50.9665		44.707	35.0606	41.9447		33.6141	25.7011	33.2485
53.8899	44.2963	45.6474		61.113	42.0759	53.5528		64.0728	39.4793	55.2929		49.8853	35.3768	44.1457		35.8516	25.9982	32.242
54.4765	46.8932	52.1086		59.4761	43.5781	60.5333		64.7497	41.6648	65.8966		51.3443	36.3288	53.0416		36.2357	26.6434	39.8847
49.6416	46.8267	47.1122		52.6244	44.3661	47.7636		56.648	43.0111	46.6199		45.8015	36.5769	40.0043		33.5479	27.0356	30.4048
49.6143	48.3486	44.8995		52.4194	45.7447	43.8382		56.5707	44.6175	39.2522		45.6333	37.4673	34.7867		33.4521	27.8814	26.3419
47.5389	48.4173	39.2231		50.3684	45.8437	41.6865		53.1775	44.7476	39.1862		43.7859	37.5592	35.3854		32.9286	27.9187	26.3718
46.691	48.8803	52.3155		50.0584	46.398	46.7394		52.4508	45.5819	43.5393		43.5903	37.9798	38.9686		33.0883	28.194	30.1801
40.3754	48.9445	47.8204		43.8282	46.485	51.2584		40.727	45.7168	53.5088		36.6352	38.053	45.2268		28.3672	28.1976	34.7834
40.6544	49.2904	44.6518		44.3021	46.6945	45.4007		40.9022	46.259	45.3615		37.0596	38.453	39.9002		28.8882	28.439	29.1936
43.699	49.3708	46.9392		44.9776	47.596	47.5136		39.243	47.304	46.5536		37.191	39.0853	41.8654		26.1635	28.6751	31.3752
42.6765	51.0061	48.7298		41.3638	50.5806	47.8946		36.6283	50.2277	50.9233		34.1187	41.5826	45.8031		23.9853	30.1772	34.8626
45.7186	51.2091	47.5735		45.3821	50.4534	52.0826		40.1559	50.0833	52.9114		36.4267	41.5051	42.9162		27.1092	30.1472	31.6664
48.3283	56.7275	39.3402		46.0095	49.3776	38.7704		40.5534	48.0258	35.9717		36.586	40.8186	31.8676		27.3914	29.5924	24.2487
43.9802	54.5542	40.1447		45.0472	47.9599	40.4984		39.8549	46.3668	35.9708		35.667	39.876	32.0524		25.2836	28.8294	23.0841
38.1872	49.3856	46.719		39.863	45.6177	54.9636		36.0553	43.0389	56.9265		32.1676	37.3382	44.9733		22.8645	26.7891	32.8075
36.972	45.3903	43.9519		40.8417	43.6079	50.8277		35.8303	39.4141	57.4529		32.2975	35.1535	46.8269		21.8163	25.5784	31.6468
49.1062	45.302	40.6176		42.7725	43.59	45.6215		37.2051	39.2886	42.9522		33.4647	35.1434	38.7034		23.7587	25.585	29.6948
49.2614	45.052	37.6135		41.8711	43.5713	36.865		37.1394	39.2928	31.3666		33.4957	35.1476	29.3681		23.8335	25.6673	21.9083
38.4739	43.9582	40.8096		38.7883	43.3445	41.0427		34.8021	38.779	37.755		32.3001	34.9819	34.3005		22.6059	25.5308	25.7608
38.7516	36.8704	41.2554		38.4482	43.6074	43.1396		34.4129	37.837	37.0402		32.8959	34.4115	33.0624		22.1344	25.0044	24.956
37.6721	36.0874	36.6929		38.2078	42.8795	35.6901		35.2402	36.2056	32.4252		32.3076	33.0207	29.8005		23.0722	24.5205	22.0784
40.1027	35.9658	42.9772		40.6492	43.2487	39.1902		36.6949	36.9138	34.4569		33.8413	34.2285	31.5805		24.7477	25.9105	24.6831
50.5999	40.2799	38.6102		42.6868	43.0676	36.1737		38.1505	36.4965	38.1088		36.2636	33.7946	35.4075		26.9893	26.1882	29.0797
40.9399	41.0295	40.9832		43.8071	42.9828	43.9418		40.7403	36.5426	38.3894		37.8512	34.3801	31.6178		28.3595	26.6771	25.2279
42.3638	41.3112	48.9087		44.629	42.8236	44.6779		41.2793	36.6902	40.9857		38.8931	34.2769	37.2621		29.1295	26.6279	28.5865
49.1174	42.92	39.5875		55.4658	41.8767	37.4101		59.9073	36.3593	39.6569		49.6032	33.9043	36.8102		38.5429	26.1655	30.2053
54.9901	43.4125	43.6249		62.3025	42.6124	43.4956		68.7271	36.9221	39.1407		54.928	34.2879	34.3323		41.4661	26.5936	26.7723
54.4817	40.4807	52.6981		61.7044	42.8006	55.5568		67.808	37.3338	60.0427		54.7359	33.9261	47.875		40.8354	26.2651	35.7276
62.6435	41.0818	45.384		60.6308	43.5048	45.5673		64.0273	37.9117	42.8759		53.7787	34.1904	38.8754		40.8102	26.546	32.4282
62.2616	41.8721	36.9323		60.5375	44.3203	35.9274		63.4211	38.1935	32.6344		53.6469	34.6247	29.8631		40.8122	27.0109	22.1097
50.2583	42.0602	42.7695		59.2799	44.3718	45.1459		65.0182	38.2089	42.5256		55.2549	34.9804	36.6993		41.5935	27.4318	28.1077
49.9554	41.2882	50.2978		60.3155	44.1057	58.2866		63.245	38.0632	65.7555		55.1802	34.8435	53.9141		42.5291	27.3501	36.3942
50.0599	38.553	36.2901		59.0001	43.204	36.0563		62.5016	37.1279	33.1828		55.0103	33.6629	30.2874		41.8437	26.1852	21.0106
49.2997	39.4718	42.3939		59.4582	43.249	42.3594		62.0875	37.7925	37.6373		56.1922	34.82	34.5702		43.4498	26.9431	26.3356
50.2591	38.9782	45.1224		58.8736	43.3396	47.9154		66.528	37.515	46.7568		62.3882	34.2547	39.8625		48.6005	26.725	30.1518
49.5901	42.0957	35.08		59.0813	45.3999	34.9762		67.1694	39.6431	31.5037		63.3073	34.9985	29.3419		49.3135	26.6546	21.7475
49.4534	43.5713	52.4496		59.9433	46.623	55.0071		68.8414	41.3529	59.4905		64.8805	36.2583	47.5501		50.1084	27.4991	35.5521
41.8783	43.6679	47.7538		47.924	46.9101	55.3651		54.5382	41.9215	60.2366		50.5498	36.584	52.2909		44.2411	27.7709	40.2441
56.9062	43.356	50.1264		56.4162	48.3246	46.7606		65.799	45.6398	41.7183		59.9484	38.6915	37.9819		51.7309	29.7747	30.2586
42.1937	43.3638	47.1001		44.2388	48.4644	47.4013		50.2943	46.2913	46.2959		43.1433	38.7068	43.1808		35.9627	29.7378	35.0477
21.7513	43.6003	46.4542		22.1432	48.7261	47.0141		23.4929	46.9575	45.6944		20.0274	39.3504	41.327		16.1459	30.1151	31.3502
51.3693	43.4944	42.2762		50.0822	48.8967	39.6508		53.7686	47.5185	36.1591		50.3265	39.7815	33.7077		39.418	29.968	27.5142
56.2603	43.6956	45.527		61.4281	48.8187	39.365		70.515	47.6984	36.2948		55.4048	39.8949	33.5438		45.3675	29.8627	26.0678
50.5471	45.553	47.6355		57.0952	50.7552	45.5109		58.1604	50.7742	41.3059		44.7797	43.0971	37.6831		39.1898	31.9472	29.0298
48.9334	45.3072	44.7387		58.7104	50.7799	47.1221		58.6203	50.8226	44.9522		44.0142	43.4507	38.0061		37.6136	32.1712	28.7093
54.3585	44.6386	52.777		62.8975	50.8254	51.9486		63.3713	51.0524	51.2453		45.2501	43.5112	43.9648		37.0151	32.2398	32.3181
38.809	45.6008	16.2463		44.877	53.0546	17.9719		39.6652	53.4422	18.8886		32.88	45.1287	15.919		28.9577	32.9992	12.2084
45.4138	45.6113	54.3049		42.3541	53.5638	45.8829		38.9195	53.8928	42.0436		34.1913	45.3659	37.4316		30.4798	33.2094	28.4279
55.625	45.8397	43.0259		59.9991	54.4447	44.376		63.0056	54.7966	40.6041		48.5802	46.3851	37.6108		36.407	33.6752	30.0914
54.7811	48.2831	42.2861		60.5402	56.7559	41.4913		63.8224	57.2534	39.1693		49.0849	47.4679	33.7614		36.6176	34.3535	23.6722
57.1257	48.2928	41.1951		65.3029	56.7553	43.6077		71.2121	57.2522	38.0243		53.2619	47.4262	34.5418		39.2985	34.3501	26.5614
49.4773	48.067	48.478		61.5893	55.8453	43.6757		64.4875	56.565	42.0523		49.0706	46.9147	40.6828		38.6626	33.9401	32.0747
49.755	49.8378	38.1347		61.2946	54.8602	42.2272		62.4193	55.3677	37.6853		47.9369	46.5974	34.1102		38.2333	34.0965	25.7815
49.9276	50.9474	46.5433		55.574	54.7539	44.6616		55.7229	55.449	41.4443		45.1959	46.4642	37.4476		36.1368	33.9727	29.3457
48.2845	52.4597	50.3014		53.4478	55.0441	46.2449		52.9613	55.9733	40.3652		43.9188	46.946	37.8734		34.5358	34.2152	30.0253
48.2775	52.8859	0		53.4223	55.1309	0		52.8361	55.9126	0		43.9465	46.8906	0		34.5401	34.2062	0
38.204	54.825	51.5026		42.8234	55.5736	58.817		35.9286	56.0873	58.1778		31.4942	47.0095	47.1009		24.8318	34.3712	34.2635
37.3079	55.0553	53.2685		42.7896	55.8136	50.8977		35.8559	56.3775	53.135		31.386	47.1923	47.1206		24.6812	34.3346	38.2083
46.3141	53.1968	53.9014		47.8025	56.3404	62.7579		50.6923	57.2389	73.888		40.0558	48.145	55.5		30.531	33.7407	38.1558
38.3275	51.3123	46.2534		41.105	55.8516	47.6651		37.1713	57.0796	46.2124		33.6112	47.9822	40.5573		26.7627	33.461	32.1281
42.9279	49.0039	44.5964		43.1536	53.9758	51.7284		37.0257	55.8793	52.2807		35.3603	47.2946	42.4316		29.1825	32.9716	29.2057
46.2184	47.3543	48.4546		43.5457	53.5853	58.7378		39.6572	55.3676	61.4535		37.7842	47.5794	49.8566		30.6018	32.7215	35.7963
47.1769	47.2289	49.4671		43.4808	53.7511	45.0879		39.871	55.9115	39.9209		38.0962	48.1466	36.5559		30.5275	33.1289	27.8162
47.7453	49.0355	51.2206		43.358	52.8227	52.7788		40.3781	54.2342	53.4811		38.2512	47.2829	45.701		29.5254	33.2405	34.7817
45.6082	53.524	49.3404		45.0152	52.2416	53.8893		41.8129	53.2954	57.0718		38.2515	46.9398	51.0464		28.8621	33.7657	42.7802
45.6106	45.2364	49.5328		45.0441	51.2959	44.5411		41.9672	50.8711	42.9987		38.2721	44.6058	41.5595		28.9086	33.5263	32.6219
44.9429	44.4839	48.052		48.4753	51.213	50.2087		47.6656	50.6219	52.7335		40.4873	44.4961	47.2057		30.7834	33.4761	37.5145
44.6957	43.0241	52.1172		49.441	50.7337	65.5087		48.5555	49.4757	70.4066		40.8117	43.0566	53.0578		31.3312	31.8967	39.8447
46.5543	43.189	53.8369		51.0865	50.3184	55.5825		50.5207	48.78	56.3706		42.2573	42.6828	47.1705		32.9263	31.6803	34.4369
46.6946	43.2882	46.0145		51.1776	50.278	47.9407		50.6068	48.6268	44.4415		42.2757	42.5904	41.37		32.9412	31.6697	34.3278
50.5184	43.3915	38.2166		52.2825	50.1945	42.01		50.6331	48.5323	36.8707		42.626	42.5391	33.7382		33.3845	31.645	26.1966
50.5635	43.653	34.8915		52.2675	50.2772	40.5725		50.5885	47.9834	33.1638		42.6053	42.2503	32.3383		33.4107	31.3549	23.7662
46.9139	42.5002	1.22287		52.1049	47.7427	1.07903		51.0739	45.0676	1.00331		43.5818	39.6894	0.958835		32.1596	29.4649	0.836135
45.3579	42.791	45.2324		46.5984	45.3238	42.8299		45.3785	41.9192	40.4231		40.6706	37.5273	35.9782		30.4242	27.7487	26.4354
53.7119	49.7697	52.0132		53.3316	44.9413	65.9616		53.4036	39.5418	75.7265		46.0339	36.1084	67.3715		34.2524	27.8547	52.0774
54.1769	51.8102	61.2667		53.594	45.4224	68.873		53.7745	39.8942	75.621		46.2491	36.3259	58.3291		34.5815	28.2587	42.5935
55.5915	49.013	47.0843		53.9254	44.9192	50.7776		53.189	40.3661	54.1293		46.0435	36.5223	47.2363		34.6955	28.2926	37.5877
48.4738	46.9058	31.8123		51.1826	45.2068	38.1926		49.9687	41.0221	30.3224		43.9775	37.3674	27.2862		33.5829	28.7702	20.2579
48.9525	45.9716	50.9521		49.7174	45.715	53.7556		48.6165	41.3547	58.0519		43.4913	37.9381	51.6247		33.0819	29.2846	41.7426
47.5814	43.4386	50.2732		45.7681	44.6502	58.0008		43.0762	40.2848	59.3317		40.2449	36.5541	47.7714		30.2964	28.5137	35.4081
46.4915	36.3098	61.9994		45.3435	39.8327	69.9793		43.8279	35.3303	77.6417		40.0053	31.7437	58.5983		28.6121	24.0921	39.9115
55.1411	39.1559	50.0705		56.3173	40.1988	49.4194		59.1735	33.1914	45.7459		50.0633	30.9056	40.1434		36.3443	23.6313	29.7196
51.1502	36.683	0		55.4253	40.1362	0		57.731	32.6636	0		49.8698	30.0348	0		37.39	23.3204	0
46.0536	36.2263	48.4799		44.5215	39.1087	43.9584		43.3449	31.9937	37.002		41.8529	29.0844	34.7737		33.0214	22.6534	28.3907
44.1154	34.0104	42.0572		44.7897	37.5303	42.7162		41.4996	31.1134	38.3249		43.7203	27.9507	35.3448		34.5905	21.4975	25.7985
42.5028	31.148	42.5655		47.0355	35.8673	43.207		46.4317	29.1986	38.0283		47.451	25.6642	34.8707		36.5341	19.8885	26.3742
39.4815	40.079	43.1305		46.3667	44.7837	45.9478		46.847	38.432	42.302		44.9987	32.4167	38.0723		32.1964	24.3773	29.9343
51.4391	40.6037	52.7303		48.4948	45.2194	51.2542		47.6313	38.7003	54.3828		42.9442	32.9028	47.9407		34.9752	24.9443	38.836
42.9155	37.0131	34.203		45.1287	43.2506	33.7256		41.6217	37.0827	32.407		34.9251	33.3144	28.9565		26.4264	25.2025	20.5892
57.6052	37.563	51.1619		64.1788	43.2956	54.5972		70.1774	37.5787	60.2344		54.1531	33.7312	53.6205		37.3006	25.538	44.6919
56.3523	38.144	53.543		52.7491	42.7631	62.7964		54.9538	36.8457	74.6642		44.362	33.1061	55.2364		34.0325	24.9636	37.6045
56.3659	35.1661	46.1297		52.5595	39.3153	44.873		54.7318	32.1096	38.8337		44.2427	30.2404	36.8303		33.9492	22.7658	29.9657
41.1623	35.1452	34.7041		44.1819	39.6065	38.7338		41.2416	32.2357	33.4332		35.9299	30.4144	30.0372		27.9039	22.8944	20.8179
40.7992	35.1622	39.8235		46.4563	41.3803	40.8039		43.1226	31.8883	33.4236		37.5387	29.8669	31.1346		29.0704	21.9539	23.7858
41.0741	32.2364	50.6323		45.0879	38.6677	53.2176		41.3157	29.4931	54.1721		37.5496	27.4926	47.426		28.5436	19.9557	33.5664
40.3339	31.1776	43.7805		42.7091	37.3148	51.3346		37.7139	29.0423	50.6303		35.4563	26.7845	44.132		25.6572	19.7801	33.1153
37.7335	36.9009	34.3219		42.1065	41.8425	39.0371		38.8043	43.8221	40.1604		35.562	34.9603	34.8737		25.6383	25.3402	24.732
49.7407	38.5615	61.7727		45.3848	44.5197	61.7214		40.5897	47.2226	66.3426		36.3897	37.2706	55.3838		27.8099	27.1499	40.7831
57.5321	44.0765	46.5013		46.3739	51.2468	47.7203		40.2891	54.9236	46.5233		36.6607	42.4929	39.5535		28.6292	30.8711	29.9114
46.789	45.9237	49.5173		44.1294	53.3282	50.3841		39.9624	57.3905	52.809		36.077	44.375	46.7796		27.344	32.0915	37.4165
46.7073	47.4602	57.9924		44.1505	55.1593	67.6563		39.9605	59.5477	74.375		36.0642	45.9672	57.1826		27.3355	33.0975	40.822
48.5597	48.3369	30.3861		49.8466	55.9097	30.2825		46.8751	60.5663	27.0299		40.7074	46.6376	25.0844		30.8306	33.6594	18.2217
46.4854	52.2996	32.9777		47.5325	60.4006	38.4562		43.8477	65.8025	32.3454		38.9465	50.7676	29.4205		28.8197	36.5557	22.7774
44.7537	54.5176	54.1549		47.595	62.9897	63.2933		47.2647	68.3914	64.3953		38.1675	52.441	51.6448		28.9706	37.7867	36.8592
51.3823	53.7757	54.0838		53.863	62.6683	65.3074		56.4236	67.7626	69.0422		44.12	52.118	52.5889		33.4498	37.7657	39.3492
52.6409	53.7578	0		54.5714	62.3304	0		55.886	67.235	0		45.2705	51.8498	0		34.2084	37.6268	0
47.9812	53.2467	44.4686		51.1956	62.3158	45.5602		50.1217	67.4895	40.5856		42.6529	52.0453	37.6625		32.5952	37.6434	30.0972
50.7283	55.9572	30.8112		52.6857	64.7006	32.6899		52.2305	71.5794	30.2074		44.4483	55.021	25.9818		33.7038	38.759	19.0422
50.7946	53.9071	59.2004		52.8855	63.6481	67.4438		52.3954	70.6146	74.135		44.5809	54.6305	57.1667		33.747	38.6233	40.9361
51.9054	53.7323	52.0077		52.2441	62.2838	54.3659		51.9417	69.3637	62.6368		44.3596	54.0491	57.8335		33.8255	38.3769	47.661
46.936	47.22	36.9946		49.1391	54.7006	40.2303		47.3253	61.2758	35.3868		40.6478	48.4861	32.097		31.4544	34.6499	24.2527
44.4738	45.3697	44.6012		50.1885	51.8492	41.8576		48.8553	57.8245	35.0704		41.9887	46.3791	33.3029		30.9732	32.8798	26.6481
50.5188	44.9987	50.0953		51.2097	51.486	51.7496		49.6639	57.3443	57.7994		43.6124	46.0276	54.1667		31.8611	32.6218	45.1096
54.1403	40.8618	34.9044		48.6217	46.5075	38.9498		45.5891	49.8251	31.8183		41.0645	40.9012	29.842		30.7902	29.4173	22.4816
53.0411	38.3625	48.1174		47.1835	44.1832	60.7745		43.5463	46.4506	66.9244		40.2137	38.3307	53.2929		31.2785	27.6149	37.2012
40.9735	38.1605	47.3125		44.8915	43.811	55.9825		40.679	45.8872	56.5697		39.7221	38.0638	44.8628		31.3958	27.4039	31.4367
41.034	37.4288	37.672		47.8418	43.1424	39.1381		42.0299	44.7131	33.8279		40.6407	37.2019	31.86		33.3136	26.9229	23.4995
41.4719	36.0006	42.6664		47.9342	40.0368	44.3472		42.3019	39.4326	39.1272		40.7649	33.5263	36.1272		33.7561	24.5274	28.4202
44.598	38.8085	42.0901		49.1976	39.5806	44.2807		49.4977	36.0731	40.8283		42.7216	32.32	36.6307		31.5828	23.9333	29.339
50.8376	36.98	31.5652		54.4863	39.9262	37.724		57.5089	35.0571	30.5536		47.9702	32.219	27.0298		35.8452	24.2523	20.0186
50.7724	37.7513	34.9661		56.4258	40.6236	40.4445		57.951	35.9991	33.7569		47.531	33.6994	33.2053		33.9775	25.2896	24.2747
50.608	37.5128	50.3588		55.9374	40.0502	65.6993		57.3612	34.1632	71.3555		47.2996	32.2678	55.4659		33.7777	23.7562	38.4669
45.8712	37.7608	51.0964		56.0116	39.2632	48.533		57.2927	33.6031	45.3879		47.5049	31.7542	39.6112		33.928	23.2433	28.8874
45.5378	37.9852	53.0981		55.9049	39.3593	66.0862		56.8981	33.4871	72.2631		47.3717	31.8357	55.5177		33.7835	23.2665	38.5713
42.4748	36.1353	58.5406		46.1879	41.8435	57.6258		48.0494	35.606	61.3726		41.0913	34.2694	51.6638		30.2065	25.0041	38.3452
44.5472	30.7453	34.9805		48.0046	30.2211	38.7532		49.7797	28.3015	32.9438		42.4125	26.1158	30.5766		31.5079	18.7682	21.7169
49.3786	30.9007	44.1166		52.7608	30.5786	47.0319		54.1905	28.8238	42.0211		46.4117	26.3627	36.7045		34.8555	18.7217	27.8789
46.3938	31.0809	41.1677		49.971	30.773	40.907		49.5972	29.0496	37.0551		43.4877	26.4141	33.4544		33.1773	18.7151	24.5201
45.7191	31.6321	53.7839		49.5435	31.9364	50.9509		49.1129	30.406	53.1612		43.0653	27.363	47.1915		33.0719	19.4321	38.3144
44.3933	32.104	42.6519		49.5969	32.3281	43.2645		48.0932	30.8179	38.3433		43.1334	27.6822	36.1592		32.8414	19.6344	27.9556
43.443	34.9136	37.0762		48.6318	34.0826	41.0916		48.2986	32.8784	33.1181		42.7127	29.143	30.7009		32.9789	20.8241	23.6411
43.5623	39.4502	44.3983		48.6564	38.4768	50.4044		48.3071	37.6265	55.8414		42.7382	33.1514	45.1455		32.9802	23.6208	32.0168
52.3961	44.5385	47.893		50.6181	45.6888	43.8549		51.3706	44.8444	41.1048		45.1019	39.1046	39.2536		34.8137	28.0843	31.3329
53.2098	50.7339	46.7385		49.6505	49.9391	44.1465		49.6197	49.4152	37.9691		44.2278	42.3298	35.4934		34.622	31.1487	28.0728
49.7534	52.1674	47.6862		47.3751	50.9964	45.1919		47.9945	50.385	39.4128		43.3681	43.0502	36.69		34.0946	31.655	29.5408
37.7805	51.0268	34.1887		43.4822	51.5397	39.0253		38.9979	50.9647	35.1876		40.3294	42.905	32.2282		32.2716	31.5339	25.5799
48.9549	49.8644	43.8764		46.6759	52.102	45.3839		40.8212	51.0337	43.093		36.6434	42.2877	40.637		28.9252	30.6991	32.9667
48.7019	50.1271	47.595		47.4142	52.0849	46.6585		40.6999	51.44	43.9912		36.8505	42.5741	38.1767		28.9083	30.8931	27.8314
49.3346	48.6121	50.706		47.7908	52.1652	65.7478		42.6937	52.036	71.4371		38.5861	42.7061	55.53		29.3543	30.5989	38.5072
45.6449	48.2612	47.3811		48.3833	52.3018	45.6097		44.0931	52.4271	41.2263		39.6661	42.7957	37.7802		29.8401	30.6083	29.9832
48.0154	46.5094	32.9173		50.0851	53.3907	38.5088		47.2137	53.4021	32.3473		41.3756	43.0819	29.5033		30.9164	30.6636	22.7375
45.379	46.4539	52.0132		50.1933	54.1284	65.9616		44.6802	54.4015	75.7265		40.0484	43.5621	67.3715		29.4914	30.9427	52.0774
47.5653	46.6491	61.9354		49.4923	54.4604	61.7149		46.2532	54.9349	66.295		41.4093	43.7585	55.3615		29.8073	31.0703	40.8547
44.0722	47.0382	56.007		49.3528	55.5724	65.6511		48.9314	55.9953	69.305		43.2208	44.4463	55.839		31.2299	31.1947	40.7897
47.9976	45.0784	45.6848		55.0597	55.2208	44.7298		55.9286	55.8017	41.1685		46.9317	44.3951	36.7418		33.8587	31.0143	27.2172
36.7352	42.9634	50.0967		43.2518	53.2786	47.9185		44.8366	52.8596	47.4747		36.4183	42.6381	39.2168		26.5677	29.677	28.9142
51.8392	43.4331	52.0315		61.5667	52.2579	62.6967		67.4179	51.9359	73.5627		53.8671	41.6255	55.42		38.0219	28.8614	39.1279
47.7865	44.3505	28.097		60.3864	52.072	30.7458		67.8138	52.1116	26.0623		53.5074	42.1944	24.8252		38.2719	29.0918	18.3633
52.0351	43.8798	6.5408		66.1886	50.9809	7.20612		70.5282	51.4074	7.17199		54.7009	41.6422	5.97013		39.5053	28.7635	4.79921
45.2433	43.172	30.8275		50.9195	49.6005	35.8238		54.6524	49.6673	29.2395		45.5468	41.0827	25.5383		34.3608	27.9397	19.8479
44.8193	42.3669	51.6197		47.5631	48.2735	59.2318		48.9967	47.3691	58.0382		42.7341	40.1946	46.6303		32.577	27.4684	34.0011
42.884	43.0789	47.9668		45.1877	47.8784	51.5873		45.2061	46.3778	60.0369		40.849	39.5864	47.4642		31.7231	27.3731	32.4161
44.729	43.2785	55.5118		46.556	48.1073	72.4963		42.1306	46.3447	85.2553		41.6975	39.5476	78.6761		34.9016	27.4503	58.5427
46.4457	42.7452	51.4058		47.7263	47.3334	53.832		49.9806	44.9224	62.0636		43.6636	38.5661	57.386		32.1911	27.0459	47.3489
46.8651	41.811	40.0362		49.9831	42.6411	44.6438		52.9736	39.1132	37.9371		45.3311	35.4144	35.3188		33.1204	25.5828	28.0821
50.2315	41.8532	46.421		51.118	42.5734	47.5948		51.9395	39.0705	46.4571		45.5949	35.3709	39.4968		33.9668	25.5565	29.849
51.8982	41.9644	45.2154		50.3509	42.5898	49.0314		53.8062	38.9824	48.6511		46.3161	35.6718	42.8631		36.4555	25.7502	33.1676
53.1733	41.8121	54.4852		50.942	42.5035	68.0007		54.6893	38.3835	72.7703		46.799	35.4334	57.1594		36.9467	25.7713	40.7849
50.3355	41.3415	44.9601		52.1204	42.0928	45.2057		56.386	37.6782	43.5908		49.2336	34.7228	41.2082		36.9636	25.9664	33.3293
52.1168	44.5737	31.5167		53.5804	43.1844	36.2669		57.9882	37.5421	29.5234		50.876	34.6645	25.9888		38.2027	26.0885	20.1023
51.4769	41.7911	63.2295		53.9574	42.2333	69.7872		57.4715	36.0186	78.7461		51.8588	33.016	57.8284		38.6219	25.1206	40.539
51.2032	40.9993	43.4115		54.1408	41.4778	38.8093		58.098	35.315	33.0703		52.8158	32.5703	31.1936		39.1743	24.7995	26.2709
51.0061	40.9176	55.4452		53.4989	41.4487	67.6074		57.6497	35.3044	75.8306		52.6283	32.5626	57.2166		39.1585	24.7685	39.3722
49.9495	40.8894	43.2922		53.5514	41.3944	51.8733		58.1297	35.2403	51.0449		53.2174	32.5427	44.0909		39.6385	24.7708	32.9394
48.9645	39.3778	52.5189		53.2743	39.8349	59.548		58.4871	33.9183	65.5994		53.5471	31.4149	58.1033		39.9917	24.1887	44.1972
48.9441	35.8068	49.3472		53.3072	38.525	48.9608		58.5096	32.1792	47.2918		53.5946	30.0405	40.1886		40.0418	23.1604	30.9107
48.5766	32.4218	0		53.198	39.1073	0		58.9661	31.5892	0		54.4877	29.0358	0		40.197	22.4354	0
49.8047	32.5204	48.1827		53.9545	38.0651	46.1291		62.5649	32.0558	40.5706		58.5816	29.3071	37.5133		42.607	22.5392	29.4895
48.3544	36.4903	45.5609		57.7477	39.9191	46.8378		68.2612	34.0423	43.45		65.0518	30.0932	40.4519		46.0112	23.5032	33.764
48.6179	38.9604	42.3448		58.3214	41.5159	44.9515		68.9757	36.0664	42.2513		65.8286	32.2967	37.5297		46.5089	25.2244	29.997
46.5355	39.7675	54.8167		59.8837	42.6105	67.4683		66.5613	37.0125	71.6656		62.6973	33.0537	56.4321		44.4608	25.9276	40.2221
41.2162	42.2635	28.1684		37.5442	46.4758	40.4887		39.2776	40.1093	45.0836		39.8377	35.9642	39.859		38.7633	28.7702	28.9876
36.6208	39.7532	34.1086		33.6613	44.5607	40.5043		35.0828	38.2974	30.9894		36.071	35.2907	28.889		34.7902	28.1609	21.1537
29.1791	39.6186	0		26.9962	44.5147	0.0492855		27.892	38.0887	0		28.8239	35.2228	0		27.6385	28.1192	0
28.8494	39.495	44.6759		26.676	44.4546	56.937		27.5415	37.9225	59.0178		28.4463	35.2114	48.0326		27.3554	28.035	35.3023
	39.4742	42.6471			44.3511	43.4446			37.6425	38.0067			35.0001	36.0805			27.8636	28.0087
	41.1119	45.6886			44.7445	44.0655			37.5923	37.5171			35.1961	35.8386			27.7391	28.4364
	42.9807	54.3599			44.9107	43.9076			37.8804	40.4963			35.6865	36.2319			28.1596	27.3817
	48.1955	55.5162			45.251	72.5391			39.3912	85.3454			37.1396	78.8253			29.5789	58.6803
	48.7041	54.3829			45.3522	66.5756			39.4498	73.3421			37.2687	56.0384			29.6949	38.8126
	48.8389	54.4947			45.3798	61.8213			39.5039	66.1634			37.3367	53.337			29.7369	39.8476
	49.6112	52.001			45.5281	51.7747			39.7715	57.6812			37.3411	53.9354			29.7445	45.0594
	45.71	63.9355			45.3219	70.6197			39.8671	78.7696			36.532	59.0502			28.9306	40.1609
	43.549	53.8235			44.727	65.5574			40.3368	69.8303			36.6087	52.8059			29.0998	39.3323
	42.2897	33.7299			44.4018	36.8855			40.5866	31.4238			36.5678	27.3792			29.1599	20.7927
	42.4192	57.5185			44.3188	66.8833			41.209	74.1682			36.7951	58.3526			29.4286	39.2447
	42.5153	43.8151			44.3974	41.1046			41.4304	35.314			36.8471	31.4766			29.4544	22.7927
	42.1067	52.599			44.6097	55.6382			41.9235	56.653			37.2339	46.4642			29.7502	34.3358
	41.9521	43.1066			44.7038	40.5555			42.3443	36.9667			37.4452	34.2265			29.9002	26.3298
	41.9039	47.2711			44.9152	52.8107			42.7288	52.8431			37.5322	42.843			30.1083	30.7367
	44.3921	43.3007			46.3398	45.0933			45.0984	40.6373			39.3806	36.9318			31.1119	28.8149
	44.6376	58.2242			46.4209	67.7441			45.1724	74.7361			39.4181	58.3161			31.1094	39.4682
	45.4407	31.5478			46.7389	35.7296			45.4768	29.8901			39.9956	26.9576			31.3861	20.0569
	45.4773	30.8571			46.8526	30.1796			45.5501	28.1074			40.0316	25.9528			31.6042	18.7741
	51.277	43.7319			52.0518	51.6786			52.089	51.1352			44.7834	44.2675			34.4251	33.0426
	51.1054	55.2839			52.086	63.9093			52.1587	70.0315			44.8812	53.8073			34.4478	38.3294
	52.1378	45.9192			63.4808	51.0581			66.9734	51.0897			53.3857	43.3714			39.2417	32.1301
	52.7086	35.1019			64.2493	39.7785			67.9401	33.4916			53.9829	30.1488			39.3839	21.7792
	54.2069	66.1545			67.1743	70.103			71.3808	77.6961			56.2152	58.5833			40.2075	39.9121
	54.1088	64.328			67.5254	70.238			72.2969	77.9684			56.7058	59.2733			40.4668	40.2707
	55.2968	59.118			66.883	69.4619			70.8848	77.4969			56.2309	58.2905			40.8047	39.8649
	56.0328	35.855			66.1761	36.5196			69.9189	32.1039			55.8796	27.8227			40.8552	20.3474
	52.371	41.4425			64.1713	49.4553			66.7335	50.7862			53.7936	42.6867			38.5894	32.5153
	51.9506	44.8535			63.8915	55.1826			66.2585	55.5634			53.5482	44.3819			38.3302	31.0369
	51.7418	37.2887			63.5545	40.2669			65.6412	35.3679			53.3303	32.5133			38.1875	24.4705
	51.7311	43.4896			63.4906	42.7983			65.6399	36.8297			53.2407	34.5863			38.191	26.0328
	51.7574	38.9293			63.468	43.719			65.6816	37.9987			53.2319	34.7622			38.2183	26.5173
	51.6689	43.387			63.8281	45.0844			66.076	39.6352			53.5232	36.2164			38.4868	28.5446
	50.6441	52.559			64.0798	51.5523			66.0337	50.9624			53.5594	43.5041			38.4012	31.9643
	50.0122	40.1363			63.3134	47.3833			65.2926	48.0218			52.7071	41.6283			38.2897	32.6143
	47.1532	52.9579			60.8214	63.0372			62.9783	73.7111			50.5498	55.6788			36.6507	38.8117
	46.4751	50.0466			59.851	64.0332			62.1679	70.461			50.0287	55.0453			36.3613	38.7895
	46.2021	59.4266			59.3528	70.5829			61.682	77.9288			49.7387	58.4866			36.2356	40.2168
	45.7605	42.5356			59.0134	46.764			60.9018	40.3937			49.1117	36.2309			35.9014	28.9619
	42.6373	50.5727			53.6959	43.4087			55.9341	37.2342			45.2832	35.5305			33.5512	27.6366
	42.0534	44.5392			51.7789	45.5383			53.9825	44.8064			44.0757	39.1873			32.9365	28.0377
	42.0086	55.1115			51.5956	62.2366			53.8222	62.3522			43.969	50.3364			32.8778	35.3555
	41.2085	36.2935			49.0827	40.8821			50.3383	35.587			42.3407	33.6347			32.2594	25.3327
	39.8705	46.1094			46.5704	50.4793			46.889	54.7536			41.0607	47.2074			32.197	36.7301
	40.7202	47.562			46.5133	49.8119			45.7214	58.9462			40.566	47.0658			32.3965	32.3031
	40.6509	45.3817			48.1902	40.282			46.021	38.1938			42.0279	35.3102			34.9435	24.8756
	47.589	46.129			49.5186	45.3816			47.139	39.921			44.1461	36.842			36.8407	28.6762
	48.3249	51.1231			48.6532	64.5463			46.1289	66.5393			43.1894	54.0001			35.9343	38.7186
	48.7593	46.9691			48.199	44.485			45.5514	43.0486			42.5448	36.7417			35.1406	27.1117
	48.6581	46.0239			47.6988	47.2335			46.0727	45.8853			42.6355	38.9949			34.6796	28.1178
	49.3584	51.182			47.6244	57.7193			46.2389	63.3268			42.6563	55.9943			34.2712	42.6668
	49.7149	49.8669			47.9442	47.4005			47.2486	46.9167			42.6766	38.9073			33.9161	28.7556
	49.5567	49.1497			48.3876	45.259			47.7716	44.1414			42.9126	41.6294			33.8737	32.3293
	49.525	37.5755			48.4263	39.1502			47.8258	33.8469			42.8986	31.8735			33.8853	23.4478
	48.0154	51.2406			48.8327	52.6016			48.1858	52.9063			42.6817	45.3013			33.7284	34.7339
	47.4291	44.9079			49.3394	42.6001			48.4417	40.0991			42.913	35.7915			33.8067	26.3322
	47.6014	47.0076			49.5162	44.7856			48.8444	42.3297			43.068	38.342			33.8267	29.6889
	47.5137	31.1495			50.9021	37.236			50.5056	29.0421			43.9584	26.8068			33.7686	19.8114
	47.4262	50.9894			50.9247	61.4339			50.6441	63.8357			43.9609	51.2118			33.6862	36.4855
	49.8069	51.0944			53.0949	53.0483			53.5148	60.8538			45.4727	56.5612			35.084	46.828
	50.066	42.2875			53.373	41.1127			53.7219	37.8377			45.6529	34.3046			35.127	26.2516
	50.735	50.2236			54.2232	63.7163			55.1115	65.7921			46.2219	53.0546			35.0746	38.501
	50.833	49.9484			54.5786	43.8378			56.2537	42.8555			46.5251	39.855			35.149	31.7465
	50.7333	56.1817			54.5091	64.416			56.185	65.1939			46.4896	52.3834			35.0771	36.3433
	50.42	41.9574			54.4221	44.5837			56.1995	40.2326			46.5725	36.4684			35.0712	28.2835
	46.4815	40.161			55.4269	42.9505			58.0081	37.3912			47.3672	33.3165			34.7452	26.1533
	48.0855	48.7432			58.302	53.5828			60.9911	56.5585			49.4647	51.3794			35.5436	43.149
	52.4831	64.7164			62.6682	70.4528			63.9952	78.1913			51.2308	59.2393			36.4628	40.371
	54.3884	34.5974			62.7568	35.9769			63.6042	31.3335			51.0644	26.9868			36.434	19.8309
	54.3416	46.4274			62.4241	55.9145			63.254	56.6948			50.9271	44.8195			36.2568	31.3501
	54.4274	49.2212			62.5331	53.3761			63.6661	56.0627			51.2874	51.2932			36.0124	43.3728
	55.0122	0			62.3665	0			62.5926	0			50.3197	0			35.5325	0
	54.947	37.2695			62.2556	43.3167			62.477	36.9183			50.2424	34.8044			35.2592	27.1863
	54.5839	33.8466			61.1538	36.2099			61.1805	31.3568			49.5572	26.9714			34.9013	19.8805
	50.4516	57.8863			58.8447	67.7505			57.7092	76.5881			47.0117	58.0411			34.6078	39.9245
	49.826	36.6306			58.8421	42.1167			57.7756	44.3114			46.9349	36.7696			34.3927	26.6505
	50.1183	59.9352			58.8627	61.3636			57.9795	67.1025			46.9225	55.4164			34.4291	40.3582
	50.9765	46.1463			58.6298	49.0959			59.2985	56.6			47.6565	45.3328			35.2886	30.7731
	51.3549	46.8242			58.9822	44.665			59.8816	40.8883			47.9324	37.3265			35.4062	29.3411
	50.6646	37.6945			58.644	43.4084			59.8386	37.0325			47.7021	34.8103			35.2606	27.1873
	50.7161	48.4546			58.1152	58.7378			59.6964	61.4535			47.8799	49.8566			35.5489	35.7963
	53.5189	49.8089			57.3565	51.7478			58.9435	57.8479			47.1999	54.3096			35.0495	45.1265
	53.1956	35.8003			57.1052	36.9564			58.9252	32.3799			47.2777	28.9028			35.0679	19.6439
	52.7373	40.7131			56.317	41.0626			57.99	35.5798			46.956	31.9611			34.8032	23.523
	51.1524	49.2185			54.4637	46.7436			55.0352	45.9691			45.4061	38.291			33.4121	28.3686
	49.5518	35.3332			53.4495	40.8781			53.8768	34.6816			44.4679	33.3721			32.727	24.3315
	47.195	47.3289			51.8524	44.4955			51.8074	42.8814			43.055	39.2628			32.0702	31.0268
	46.3383	47.5529			51.0238	53.14			50.6888	56.6187			42.3372	51.0637			31.7344	40.9271
	45.9248	39.1959			50.5276	43.6609			50.0827	37.7778			42.0098	34.3544			31.5656	26.6595
	45.1862	67.3258			49.5837	70.1802			49.0215	79.9436			41.4875	58.1103			31.3076	40.4954
	44.9024	49.4031			49.3449	53.8652			48.5896	57.188			41.2689	50.7063			31.1343	42.0521
	44.8183	49.307			49.2125	43.9499			48.3628	42.3389			41.1075	39.2953			31.1201	31.2601
	44.8853	0			49.0618	0.0492855			48.0848	0			40.9653	0			31.0347	0
	44.9213	51.2348			48.8704	53.0627			47.905	53.385			40.8403	46.1937			30.9975	34.1415
	45.1065	38.3218			47.4708	41.9055			46.4357	36.709			39.809	34.3348			30.2082	26.3023
	45.4341	35.1428			46.5391	39.9314			45.9675	33.6042			39.64	30.238			30.1294	21.8534
	46.3126	50.531			44.8581	54.4743			42.8543	59.4854			38.0442	52.8014			29.4279	43.5384
	46.4636	31.1973			44.7993	30.958			42.7674	29.1648			38.0814	26.6349			29.4925	18.8907
	46.4749	58.2304			44.7807	67.3276			42.7308	75.4664			38.0989	58.1518			29.5087	40.0667
	46.3341	36.5919			44.6023	40.6041			42.4266	35.3021			38.1398	33.1335			29.4639	24.5001
	46.8675	41.5897			45.2413	45.127			40.8571	37.9553			37.418	35.6027			29.8406	27.9776
	45.9628	41.3877			45.4435	49.5444			40.4992	50.8834			38	42.7156			30.1878	32.5328
	44.7099	43.0035			45.3967	47.6749			40.3612	43.7535			37.8161	37.6242			30.1265	28.7406
	44.6666	42.187			45.3268	44.9102			40.321	39.034			37.8277	34.6194			30.114	26.3884
	47.4558	45.9346			45.0254	46.6453			39.5517	45.4249			36.8376	38.3925			29.4057	29.0642
	47.6244	41.0657			45.0603	43.5275			39.479	39.4376			36.6953	35.3342			29.394	25.3
	47.4448	50.8999			44.8857	50.1867			39.0936	49.7237			36.384	42.6018			29.3453	31.1487
	44.448	49.6123			43.8874	43.8191			37.6102	42.252			35.7679	39.5912			28.8911	31.6682
	45.7118	41.0566			44.1784	38.7234			38.0324	35.1737			35.884	33.8502			28.8188	24.1925
	50.7175	45.9612			44.05	45.2086			37.3255	43.4964			35.9358	38.4405			28.8127	29.6136
	50.669	42.8103			44.6005	50.093			37.7035	52.558			35.9213	43.194			29.0482	32.4178
	50.1852	53.1096			44.3503	64.8434			37.5917	68.6214			35.886	54.4728			28.9443	39.7002
	49.5325	40.6652			43.2466	42.8548			36.6574	37.7529			34.1431	34.2622			27.4967	29.1012
	49.133	33.9445			43.5418	39.5776			36.9291	33.2855			34.6263	31.0278			28.1053	22.3023
	48.8414	44.7662			43.7705	48.3873			36.8291	47.5436			34.6637	42.4644			28.2626	33.4531
	47.7351	40.6802			43.8093	42.8067			36.7439	37.8521			34.6362	34.8814			28.2582	29.2495
	44.7821	46.8624			42.8711	44.6518			35.3445	38.376			33.6838	36.0696			27.4634	29.0739
	44.3119	49.121			41.7797	45.5019			34.8968	44.6789			33.1689	42.2143			26.6343	32.6813
	44.1739	52.5948			40.8995	65.1363			34.6291	72.8804			32.5962	56.7193			25.933	40.2223
	39.0962	61.1921			40.24	68.7364			35.1816	75.4208			32.0443	58.1723			24.3247	42.5778
	39.0218	46.5871			40.2688	47.9324			35.2032	46.0536			32.0712	39.5338			24.3303	30.5988
	37.9945	50.5017			40.7365	53.8955			35.7237	54.2967			32.8166	46.1037			24.7491	35.3932
	36.414	45.2082			41.4667	44.3335			36.6688	38.1765			33.1102	36.0579			24.8885	29.1412
	37.0851	41.9255			41.8154	41.9244			36.8382	36.4219			33.2162	33.7548			25.0874	26.2913
	38.1003	45.1341			41.9525	44.639			37.3595	43.1488			33.7704	40.486			25.5465	32.8369
	39.125	52.1527			42.1623	54.4463			37.7025	62.7491			33.9846	57.95			25.8677	47.6626
	39.949	49.968			42.3407	45.7398			37.8597	41.0637			34.129	37.5487			26.0756	29.1754
	47.1566	54.3293			41.1871	60.7396			38.2363	64.2791			35.4612	53.2259			27.2543	40.49
	51.5968	59.874			41.2111	67.8388			37.6092	79.71			36.0143	58.398			27.6104	39.7384
	50.866	57.5336			41.4618	68.8394			37.5434	77.9095			36.0558	58.189			27.5874	39.9143
	46.7059	35.1531			42.4626	39.8998			38.2101	33.6335			35.5034	30.2002			27.5096	21.8469
	43.774	31.8858			43.6584	35.6066			38.8025	30.1035			35.2588	27.2122			27.2739	20.2333
	44.1148	56.5052			44.0555	66.4085			39.3389	70.2709			35.3874	56.3038			27.3577	41.1388
	44.1194	52.7195			44.0421	56.2245			39.3425	57.6425			35.3894	46.9283			27.358	34.8618
	43.9114	37.1991			44.0843	40.1193			39.3299	35.3136			35.3884	32.7525			27.345	24.7299
	43.7784	42.4716			44.0262	44.9034			39.3222	42.207			35.3847	37.4797			27.3206	29.9928
	43.5376	46.2155			43.9378	45.8525			39.3707	44.2111			35.3586	37.7136			27.3338	27.2072
	44.6703	45.2074			45.6632	43.2995			41.9812	38.6306			36.4842	35.4211			27.825	27.6894
	45.1507	41.8691			46.356	40.1483			43.1955	34.9613			37.1954	32.4221			28.177	25.3022
	45.1909	46.2492			46.448	44.3596			43.4298	42.5984			37.2449	39.9888			28.2007	32.249
	44.5465	48.1025			46.7775	60.7811			44.2133	66.9616			37.4244	53.3072			28.3652	37.2302
	44.4965	44.6414			46.7919	50.8513			44.6373	56.8074			37.6939	44.7977			28.5101	32.0697
	44.6387	38.3143			46.6916	38.8827			44.6466	35.3873			37.9531	30.8124			28.7267	24.5018
	46.8253	42.8158			47.7631	45.4314			46.4515	37.9047			39.6878	35.6991			30.1493	28.162
	46.9521	10.791			47.8362	11.46			46.4584	12.2265			39.7144	10.8877			30.1986	9.38662
	49.1144	45.6522			48.8986	45.8044			47.2923	41.7379			40.1583	37.5256			30.883	28.9778
	49.1596	33.7193			48.96	38.527			47.3293	32.7524			40.1567	29.6269			30.924	20.7855
	45.6392	23.9465			48.0967	33.9156			46.8592	37.724			39.7837	32.9321			30.8384	23.8862
	46.1818	43.8142			50.4855	40.4032			50.1156	35.7288			42.2657	32.8245			32.647	26.0486
	46.1658	37.8214			50.5056	39.6014			50.0902	34.1975			42.3101	32.1187			32.695	23.6999
	46.1857	51.8637			50.5137	56.1362			50.1133	58.6371			42.3095	48.2518			32.7	35.9061
	45.997	43.886			48.9632	49.1891			48.745	48.0001			42.2493	40.1758			32.5249	30.176
	44.9724	55.1674			48.1188	67.3036			45.0724	71.2854			41.7213	56.5291			33.4398	40.8242
	45.4766	17.3132			48.0317	15.2092			45.0115	14.9946			41.5989	13.1939			33.4983	10.5495
	45.8825	41.3308			47.9799	44.1035			44.7851	37.9076			41.3667	33.5234			33.5153	25.3414
	45.536	51.3345			47.0069	54.3082			43.7147	54.7588			41.0337	46.4143			34.1394	35.3386
	43.1372	44.3629			45.2459	45.4679			42.438	40.4009			39.4914	37.3113			33.0437	29.7629
	42.3728	40.4493			45.5595	45.5604			42.1275	39.246			39.2281	36.2322			32.7791	28.9531
	42.0758	49.8857			45.8027	41.6333			42.0961	38.0095			39.1066	35.9408			32.7063	27.4203
	36.3912	45.934			40.6316	54.2419			36.985	56.7981			33.3478	48.9151			27.339	33.2778
	37.1861	42.6856			40.6004	44.2267			37.1852	39.0126			32.8	36.1168			26.7734	28.4219
	37.5	44.8722			40.3731	45.6379			37.0455	40.7207			32.5396	38.1244			26.3162	30.289
	38.4654	47.4882			40.3579	42.9447			37.0236	41.5339			32.2765	39.1154			25.9573	31.2612
	39.595	45.2074			40.7537	43.2995			37.8762	38.6306			32.951	35.4211			26.3562	27.6894
	27.6561	55.5755			31.0848	48.5991			30.8739	47.2036			24.0247	40.4549			18.4282	29.2876
	27.7051	41.5597			31.1803	43.0969			31.0074	37.0131			24.0911	34.5649			18.4689	26.8042
	28.0708	52.8335			31.4991	68.4482			31.5636	79.8439			24.3379	71.3631			18.613	55.0199
	35.4871	40.2704			44.1679	44.569			46.8159	37.9167			35.8894	35.3247			26.7211	28.1212
	35.2379	36.8705			44.2614	42.2887			46.825	43.3754			35.9427	36.5087			26.7546	26.4869
	50.0571	47.0381			61.9613	57.6906			69.1781	64.5014			53.9102	51.6125			38.5385	36.8187
	51.0546	39.9809			63.2453	42.6292			70.7061	37.5345			55.2018	35.319			39.3498	27.3581
	51.3682	21.9862			63.6865	20.2042			71.268	20.3626			55.6255	17.7776			39.6305	13.9733
	52.7351	34.8122			65.24	39.3989			72.8299	35.845			56.7332	32.7248			40.1413	26.0658
	52.8466	49.2285			65.4669	53.3872			72.9885	56.0012			56.8624	51.2228			40.327	43.4658
	53.1114	34.7694			65.8268	39.0729			73.2663	33.813			57.2279	30.3999			40.2607	21.1371
	49.5842	34.6537			63.438	40.1508			69.7835	33.8248			54.604	31.3353			38.3198	22.6276
	49.3097	54.7505			63.3769	59.2303			69.7425	62.6842			54.4503	53.4168			38.2746	41.4147
	48.8961	54.5994			62.0642	65.328			68.663	68.4067			53.9776	55.1851			38.0072	39.9607
	48.7559	55.0863			61.5827	51.3189			67.8636	53.7723			53.5588	48.1489			37.6106	39.2569
	48.3457	36.6183			60.7811	40.8317			66.8495	36.3026			52.8927	34.0916			37.0445	25.83
	48.0739	54.8877			60.3686	61.9237			66.5372	66.1205			52.8602	53.3614			36.9961	39.9199
	47.7089	42.6509			60.3503	45.9004			66.4956	42.459			52.8835	39.5497			36.9577	33.0671
	48.0565	66.3009			60.9316	71.5622			66.7325	81.5136			53.6779	59.8954			37.5525	41.7482
	48.8795	43.8097			61.8323	49.1627			67.4872	47.5158			54.2483	39.7485			37.8635	30.4525
	49.5853	38.8396			62.6988	43.4446			68.5111	37.4473			54.8234	33.9489			38.1738	26.4112
	50.4199	49.11			62.5763	62.5093			68.3882	69.1544			54.9096	54.4454			38.0772	38.2906
	51.1414	46.8173			62.5636	60.2946			68.4698	62.632			54.9404	50.4355			37.9125	36.6062
	56.0213	38.141			64.8794	37.8383			71.8016	34.4117			56.9393	29.9522			38.447	20.5049
	56.7373	36.8613			65.9162	43.1188			72.8762	36.8055			57.706	34.7558			38.8045	27.0119
	57.4609	36.4708			66.7097	41.2904			73.812	36.1871			58.0769	32.9349			39.067	24.5786
	57.547	50.5484			66.9423	43.7021			73.9832	37.5729			58.1554	35.6987			39.1523	27.5669
	59.4331	53.6849			67.1589	60.0272			74.6378	67.6486			57.7821	54.0065			39.4086	39.7433
	59.5845	38.9988			67.1206	41.6031			74.7503	36.0124			57.7214	32.5284			39.4882	25.3987
	57.8767	53.7398			66.891	57.6741			74.9606	59.4501			57.6553	47.6333			39.8074	35.3283
	58.0492	36.6629			67.6866	43.7024			76.3489	37.5566			57.8432	34.9816			39.8619	26.7585
	56.9581	41.4495			66.9362	43.8751			75.8571	38.0829			57.4733	34.2472			39.4096	26.1393
	56.9117	51.4624			66.8759	63.0003			75.7996	69.0007			57.4356	55.3378			39.331	38.1908
	56.756	4.55532			66.6765	4.15993			75.6965	3.88684			57.3565	3.44103			39.2213	2.99864
	55.23	38.039			66.3368	42.9332			74.1907	37.1494			56.6077	33.3831			39.4274	25.1684
	54.5524	49.0486			66.231	51.9467			73.8458	50.4947			56.3965	42.2987			39.3598	31.0878
	54.1632	44.9734			66.1479	52.2003			73.4719	56.0938			56.2	43.2915			39.1669	31.4301
	52.0305	43.3049			65.4193	44.2332			73.1814	39.9158			56.0262	35.6487			39.2207	27.4671
	51.3702	51.9203			64.637	58.7859			72.5119	58.4027			55.6612	47.3147			39.0437	34.3482
	46.2993	41.7883			56.7501	40.1631			63.3843	34.9568			50.9934	32.4008			36.4405	25.2549
	45.612	47.2241			55.1718	50.2923			61.2602	52.8473			49.5129	47.2159			35.8325	37.3507
	45.7028	43.2808			54.6368	49.889			60.6559	49.8964			49.2356	41.3651			35.7106	28.1683
	44.5954	38.4564			51.7956	41.7468			57.6661	33.4577			47.8244	31.0129			35.5936	23.709
	45.0604	50.119			50.5215	46.2259			55.204	40.3373			46.9114	37.8908			35.8408	29.9989
	45.7793	44.8783			50.073	43.4876			54.5156	37.9337			46.7673	34.9584			36.2573	26.2892
	54.4303	49.4918			51.1237	48.0135			53.7153	46.7555			47.9296	43.2362			39.2789	35.0377
	55.9651	48.1891			51.0239	48.2892			52.8898	46.0188			47.3797	42.7995			38.7515	35.1401
	55.4913	52.6506			50.8763	64.5469			52.9155	67.1169			47.3269	54.1419			38.6275	38.801
	54.971	40.8287			50.7404	41.3624			52.8408	35.7896			47.2572	32.1529			38.5076	23.7059
	52.713	54.3107			50.5455	46.0899			52.6832	42.2055			46.6841	37.4884			37.8209	28.4764
	49.3115	43.7494			50.056	41.8307			52.472	38.9086			46.4397	34.7218			37.1172	26.6237
	48.4706	35.7403			49.9556	38.7131			52.4149	33.0536			46.7874	30.4947			37.3824	22.077
	46.9433	47.7265			49.9701	45.1555			52.4545	39.3821			46.8339	36.6613			37.0667	29.5707
	45.3073	50.2918			49.9137	55.4985			52.023	56.7067			46.5729	47.0084			36.5278	34.4885
	45.1438	30.0129			49.9424	30.2443			52.1421	26.2301			46.556	25.003			36.5263	18.5314
	44.5297	48.4192			50.564	46.4856			53.1964	45.7063			47.7678	39.1624			37.9612	27.806
	45.0872	50.6371			52.6268	52.6299			55.6741	59.6161			48.0464	56.2464			35.9688	46.1176
	44.6513	46.8016			55.414	54.5152			59.351	54.7855			49.674	43.9273			36.0766	31.1652
	44.347	46.3359			56.1155	43.283			60.1946	41.1891			50.1175	36.3693			36.2326	26.6575
	45.0842	45.9959			59.804	54.9257			63.4366	61.0268			52.0328	49.5604			37.0871	35.961
	45.4784	53.4606			60.253	63.4468			63.9723	70.289			52.2397	54.631			37.2018	38.8739
	48.3252	50.9569			63.4846	54.9985			67.4228	55.7416			53.774	46.8538			38.0375	34.2364
	48.5818	42.8081			63.7593	38.9434			67.7442	33.3173			53.838	31.4101			38.04	26.5113
	50.6228	45.2634			65.4207	44.9531			71.0854	38.511			55.1631	36.3986			38.2537	28.8003
	52.6082	41.1764			65.3939	45.0476			71.645	37.9729			55.0411	35.5083			38.1454	28.0541
	52.3799	31.2118			65.2037	44.4097			71.5041	49.9896			55.0135	44.511			38.0883	32.2155
	53.0041	45.3498			65.6134	57.3429			71.6091	60.6141			55.3103	47.363			38.1511	35.7676
	52.7004	51.7791			65.8742	52.4417			71.89	52.5358			55.2954	45.1465			38.4364	34.6899
	52.6634	50.0476			65.74	51.9271			71.8274	55.4066			55.1719	49.9062			38.3692	39.4509
	55.4013	37.7985			67.4427	39.5318			75.667	34.1386			57.0336	32.1831			39.2096	23.6679
	55.8347	47.9202			67.7012	53.9504			75.9901	56.0334			57.1939	48.2875			39.3139	33.3645
	57.703	33.1325			68.7345	36.4216			76.7712	30.9703			57.6883	27.7473			39.5673	20.4307
	57.8609	38.3938			68.8594	39.7542			76.842	33.8832			57.7927	32.2454			39.5909	23.4977
	59.0512	34.5099			69.1488	39.7035			77.0062	32.5135			57.9849	30.0396			39.5901	22.4086
	61.172	35.7376			69.5393	39.8118			77.0727	42.3864			58.1229	36.0625			39.6771	25.4349
	65.2676	43.4271			70.7425	48.1361			78.709	44.9788			59.1607	38.268			40.1133	29.3697
	64.9137	35.222			70.1652	40.1568			77.8404	33.7214			58.8414	31.1255			40.0545	22.4319
	64.5211	52.7074			69.8074	51.9104			77.2984	51.1845			58.2182	43.9511			39.6491	32.2848
	66.4438	52.1647			69.5557	41.4508			77.4452	37.7034			58.1828	36.2283			39.703	27.8138
	66.9078	31.0687			69.3939	30.7189			77.4222	28.9914			58.1718	26.3595			39.7207	18.8767
	67.2736	31.6116			69.344	37.6947			77.5564	30.5834			58.1559	26.8546			39.7249	19.8433
	67.7567	46.0694			69.122	43.1795			77.8414	41.0071			58.2436	36.2598			39.7789	26.6292
	68.7689	0			69.488	0			78.4519	0			58.711	0			39.965	0
	68.7984	44.7615			69.5008	43.701			78.6608	39.2735			58.7925	35.3118			40.0443	25.7901
	67.0863	49.5525			70.362	48.9252			79.8955	46.3914			59.5755	43.291			40.4612	35.8395
	66.7618	43.4893			70.3667	48.3778			79.7984	47.1156			59.5253	43.8872			40.4256	37.2242
	66.1473	34.9989			70.1512	40.272			79.6932	33.8655			59.3852	31.1239			40.3439	22.4684
	63.1683	11.2516			69.228	9.93883			79.4449	9.52001			58.9674	8.47632			40.1083	6.92502
	62.7176	47.7119			69.1587	44.9542			79.4203	38.9648			58.8739	36.4873			40.0511	29.4654
	62.5228	49.7896			69.1242	55.3819			79.4609	56.7075			58.88	46.868			40.0285	34.4952
	62.0814	38.021			69.103	43.4182			79.4693	36.6792			58.8981	33.2171			40.0059	24.921
	61.3734	38.3322			69.0761	39.6033			79.3731	33.8272			58.8177	32.3462			39.9318	23.7413
	54.6323	43.8573			65.5391	49.5109			74.0113	54.4276			56.259	44.2182			38.8739	31.4117
	54.4625	43.4702			65.3782	45.7431			73.7552	42.3395			56.1408	39.8651			38.7718	33.2758
	54.0004	37.6767			64.7954	41.8979			72.9996	37.2287			55.7321	33.7031			38.6653	25.4385
	53.959	49.4293			64.2272	51.967			72.1088	50.5647			55.3145	42.3157			38.6683	31.1362
	53.486	35.3197			63.5663	40.7463			70.8187	31.6845			54.6046	29.5616			38.7082	21.8142
	52.7327	54.0545			62.7994	44.6408			69.3817	39.5362			54.0875	35.6282			38.6976	26.7974
	51.6419	46.9741			62.3481	54.4273			68.6955	56.9551			53.7412	48.7304			38.6771	33.1849
	51.0255	39.8611			62.0817	40.5225			68.2606	35.221			53.5652	32.495			38.6716	24.8017
	54.0804	48.5584			59.7043	48.0739			63.1982	46.421			52.9393	43.0412			40.5282	35.0447
	54.14	42.071			59.491	42.7222			63.0656	38.3969			52.9753	35.3334			40.7441	25.734
	54.071	42.2746			58.4338	47.7707			61.8054	51.5745			52.9145	41.9792			41.1279	30.048
	49.6236	50.2262			54.8633	49.4125			58.3578	47.5849			51.4782	40.4511			40.6644	31.1822
	47.9441	35.8393			53.2467	38.1402			56.9336	32.9438			50.8634	29.6126			40.468	20.4163
	46.0757	49.5133			52.217	48.9569			55.6199	48.4346			50.5562	42.9862			41.0909	34.0603
	45.9929	36.2194			52.1709	43.2085			55.6063	36.5371			50.5594	33.2924			41.1	24.7118
	47.5098	48.0922			53.3586	66.4783			55.688	76.2981			51.2801	69.8191			43.3929	51.5938
	48.7832	55.0757			53.2967	63.6436			55.4718	64.6721			50.979	51.9204			43.4212	35.9072
	48.9342	48.4865			53.3046	44.8319			56.9495	41.6711			50.19	37.0704			41.4889	27.1727
	51.7155	49.5133			58.7945	48.9569			67.1327	48.4346			53.6179	42.9862			39.6645	34.0603
	51.7877	31.358			58.7941	37.1764			66.8293	38.4061			53.3015	29.037			39.406	21.6935
	55.9917	40.3996			60.5547	44.9019			67.7884	49.8826			54.0232	40.6665			39.9027	28.49
	47.4324	47.8474			47.3564	48.0731			49.4574	46.2766			41.9941	39.8783			31.2181	30.7411
	40.5271	48.7902			39.3503	51.4872			40.7728	52.5069			34.5933	48.2322			26.1376	39.7364
	30.4993	44.4704			29.5917	56.7299			29.4535	60.84			25.5287	50.6599			19.716	36.5495
	28.4319	35.4438			27.5584	38.0547			27.315	32.7			23.6678	29.3573			18.4185	21.4371
	27.7876	37.3177			26.7984	39.885			26.5922	33.373			23.0886	32.3177			18.004	23.7628
	27.0922	49.629			26.0628	43.3954			25.8831	42.2506			22.5182	39.2179			17.533	31.3297
	31.7585	54.4281			35.2595	44.3563			37.6576	40.8473			33.0031	36.3815			25.3996	27.6104
	32.6653	43.6365			36.3863	40.6894			38.9492	34.9616			34.1069	31.151			26.2645	22.5287
	45.985	42.2969			51.6401	42.0429			56.3343	35.9728			49.6628	32.7614			37.9643	25.0805
	46.3922	34.7403			52.1144	38.6567			56.8472	33.4059			50.1181	30.0298			38.3202	20.7795
	50.0794	42.3127			56.1632	40.991			61.4066	35.0139			54.265	31.6648			41.3968	22.8956
	53.5004	50.8589			60.6967	54.9893			67.0227	55.6557			59.4114	46.8369			45.1971	34.2333
	55.2383	43.5691			62.2153	48.5157			69.5839	46.5944			61.7274	39.8571			46.8747	27.7113
	52.3741	7.21867			67.289	7.39725			78.3559	7.6323			69.6757	6.6275			53.8193	6.10015
	52.546	53.8168			67.7211	57.7413			78.9598	59.4148			70.3969	47.556			54.3896	35.3023
	52.5339	45.6504			68.0308	51.2177			79.3755	55.8532			70.952	49.217			54.6552	37.5993
	54.5228	44.6996			70.7432	43.656			82.8666	39.2239			75.0929	35.3053			56.7098	25.7753
	39.477	64.6554			55.6072	71.362			62.7219	81.045			56.894	59.8003			41.508	41.8907
	27.6471	60.6494			39.6293	67.2638			44.1174	73.4956			38.9983	56.6978			28.3149	41.3244
	18.6248	22.5949			20.0637	32.2504			21.0133	35.7859			19.2263	31.248			16.2	22.5518
	41.8122	54.0882			38.4691	46.1927			38.1908	42.4022			35.6227	37.6191			27.4445	28.5298
	41.7794	38.1347			38.0618	42.2272			37.5605	37.6853			34.8248	34.1102			26.8263	25.7815
	33.369	0.0661855			35.0195	0.0966874			33.4182	0.0336024			31.0392	0.0629084			25.1333	0.0505663
	34.5434	44.4329			34.5298	45.1738			33.302	40.687			31.2782	37.1656			25.1685	28.9424
	34.9986	42.5483			34.7974	48.9396			33.6433	48.2496			31.6303	40.7464			25.524	27.8418
	35.1118	46.6508			34.7387	44.9988			33.5966	42.844			31.6869	38.4154			25.7269	29.6617
	37.0964	42.5655			34.7664	43.207			34.0958	38.0283			32.5651	34.8707			26.5854	26.3742
	45.5878	39.7002			41.3113	43.55			43.605	38.1497			37.7672	35.1573			32.5507	27.2275
	46.8939	45.1053			42.9875	53.154			45.1828	59.3096			38.8549	48.6826			33.6017	35.8216
	53.286	54.3163			48.791	56.7341			50.9136	57.2307			42.3729	47.8356			36.958	34.0964
	48.85	44.7718			45.1672	47.526			46.4305	54.4167			38.9977	43.7558			32.7963	29.7741
	46.3025	41.8309			42.5781	43.5124			43.5734	37.5266			37.2312	34.8351			30.4972	27.3331
	37.3373	52.0467			35.985	55.0542			33.078	55.9497			29.9504	45.8819			23.1191	33.7902
	36.9252	43.8784			35.9235	46.4894			31.6914	45.2488			28.9706	39.2937			22.7271	31.0792
	36.782	31.0037			34.8824	36.2315			33.2613	30.0165			30.3087	26.3478			23.2099	19.5637
	35.5736	36.6943			34.7564	43.6877			32.8096	37.4583			29.6383	34.9515			22.5301	26.9428
	35.2922	45.7877			34.6635	52.8017			32.6158	55.5757			29.5084	51.1775			22.3667	42.8785
	30.674	42.9216			28.737	47.4406			26.6584	43.2161			22.9373	37.2847			18.4616	28.3366
	24.4891	39.0343			22.0477	44.0122			20.7204	46.5833			16.5754	37.9556			13.3608	27.0179
	23.255	52.9421			21.354	66.2264			20.4904	71.9929			17.2819	55.5747			13.3805	38.4929
	34.5018	59.6153			32.6584	67.7749			31.1915	79.5231			27.0002	58.3418			19.953	39.6727
	36.0244	32.2823			35.8963	36.4956			32.4412	30.1076			28.0647	26.0646			21.8221	20.1684
	40.4952	36.4914			37.2838	40.3036			33.9147	35.3645			29.3089	33.5941			23.1034	24.1021
	40.4552	54.4339			37.2782	44.345			33.9645	40.8352			29.2632	36.4079			23.0966	27.5841
	43.2536	61.2408			39.8712	68.5431			36.4491	80.0087			31.3924	58.6074			24.5017	40.0653
	43.242	53.8189			40.1097	62.6849			36.5203	68.5879			31.1084	52.7543			24.2786	38.1007
	43.6629	50.9292			40.3132	54.2394			36.8275	60.0385			31.8599	53.5514			24.9029	44.615
	43.4522	45.3747			40.4089	42.906			36.7767	40.5706			31.877	36.0655			24.9436	26.4789
	42.8783	39.4672			41.2117	42.7114			37.8439	42.5306			32.2063	38.0144			25.0304	28.7713
	42.1387	41.3151			41.375	45.0564			38.3871	37.9446			32.8903	35.502			25.3019	28.0273
	39.9073	47.4892			40.9318	48.515			38.4677	48.9568			33.4102	45.3283			25.0139	34.6046
	38.9779	39.2308			40.3161	43.7075			37.7282	37.7522			32.7736	34.3683			24.3978	26.6623
	37.4092	45.2154			37.7035	49.0314			35.1027	48.6511			30.6547	42.8631			22.5764	33.1676
	37.5152	0			35.1699	0			32.7035	0			29.9555	0			21.5127	0
	41.9009	49.6879			34.2767	45.5181			31.9981	41.8589			30.133	37.1921			22.8177	27.2942
	42.0623	42.9891			34.3232	43.2356			32.0241	38.3059			30.1746	36.2747			22.8676	28.0924
	48.7464	31.8523			36.111	37.9851			31.7771	30.7462			28.8494	27.3666			23.3481	20.1611
	48.4261	45.7803			36.2686	50.3411			31.4862	49.8144			28.3706	41.9505			22.9415	31.6742
	45.3319	39.2857			36.3743	41.5766			31.3001	36.345			28.4436	32.5513			23.5419	25.4292
	44.4278	40.0901			36.1542	42.6842			30.8791	37.4351			28.06	35.2614			23.3639	27.3617
	43.303	53.1052			36.3603	65.9981			31.0812	73.5191			27.8431	57.3841			23.4588	40.6409
	43.3727	30.36			36.5926	32.2651			31.2593	35.0429			28.0469	32.1288			23.5955	26.2902
	36.9125	41.4035			34.3894	43.8869			30.3857	37.6649			26.8107	34.3427			21.6041	26.4285
	41.8044	45.8544			37.7609	43.9479			34.3579	39.8806			31.744	35.4839			25.0163	25.7651
	42.5906	41.5919			37.9944	39.1352			34.0918	36.202			31.2739	33.9906			24.75	24.1718
	42.5239	41.6453			37.2288	46.6684			33.2568	47.8686			31.7647	40.8694			24.9862	30.4688
	42.4101	47.8955			37.1726	46.0458			33.3826	40.5091			31.6716	37.4341			24.9504	29.4235
	42.4657	38.5096			37.1602	38.5999			33.338	34.0986			31.6463	31.3016			24.9731	26.5989
	42.7008	43.937			37.6023	50.6365			33.9311	48.3847			32.013	42.5792			25.3108	31.5882
	41.0643	49.4351			38.1756	49.2691			34.4208	47.669			31.9595	40.4439			25.0233	31.1395
	40.7289	40.7145			38.0823	44.7644			34.5627	37.9566			32.0774	35.3722			25.1133	28.1107
	40.004	47.9847			38.178	49.8922			34.4713	47.5067			31.3907	44.4757			24.3474	37.1534
	39.0992	50.1503			38.5496	48.3231			34.4761	45.8684			30.6835	39.9474			23.6602	29.2241
	37.5049	41.8742			38.9807	44.4177			36.1405	40.4033			31.5637	37.5921			24.372	30.7148
	38.4079	41.1666			40.6467	48.9753			38.1654	46.8368			32.9706	43.0123			25.5504	35.8579
	38.7684	36.9602			40.9344	42.4806			38.5403	38.6177			33.0221	35.0094			25.8224	28.9805
	41.4559	54.6777			42.7422	63.1974			40.6488	64.2256			34.0509	51.7757			26.8088	36.1753
	42.896	54.4844			43.2269	43.4486			41.2824	40.1616			34.1862	36.0299			26.8837	27.2529
	43.4218	37.4264			43.509	41.4891			41.4552	36.5359			34.4919	33.3543			26.9849	24.9782
	44.5457	37.2813			45.0164	39.8136			42.6859	34.8288			35.2456	31.8091			27.7259	24.0105
	44.7235	13.163			45.1548	11.4819			42.7752	11.0948			35.3542	9.83815			27.8348	7.99422
	45.2394	54.321			45.4555	42.9091			43.2523	39.7861			35.7421	35.6086			28.2448	26.9901
	46.0784	38.392			46.0262	39.3807			43.6322	36.4244			36.3158	32.5841			28.8469	23.9699
	47.9749	46.8319			47.3326	43.9103			44.4209	37.2851			37.0401	35.8197			29.5916	28.5463
	49.8048	65.2931			46.8212	71.42			42.8874	81.1277			36.3444	59.7565			29.3945	41.809
	49.2592	46.3922			46.1691	52.1144			42.1808	56.8472			36.3164	50.1181			29.3297	38.3202
	48.1123	32.985			45.3593	39.5656			41.2105	31.9874			35.9822	29.3906			29.0297	22.6003
	45.6325	50.1625			43.6537	63.1513			39.2392	68.9861			34.6259	55.3846			28.0271	38.5061
	43.3616	55.2655			42.902	63.8693			38.0499	69.9648			34.094	53.7154			27.3158	38.3176
	42.9973	49.5115			42.7352	55.7405			37.8249	56.531			33.9712	46.9482			27.2229	34.2322
	41.1362	45.1092			42.2573	48.3913			37.134	45.3876			33.7624	41.9405			26.8904	33.5824
	40.9324	35.2671			42.2139	36.4688			37.0429	31.8222			33.725	27.4226			26.8671	20.1606
	38.5634	53.3404			41.4693	52.081			36.9565	52.9177			33.2266	47.0586			26.658	33.4386
	38.7201	44.6986			41.4684	48.1149			37.031	47.0999			33.4366	42.257			26.719	33.3917
	40.5272	42.113			42.0202	45.1948			38.2287	39.3467			34.0651	34.8013			26.6074	26.5508
	42.6119	46.0136			46.7655	45.6036			44.7055	40.1745			38.2116	36.8208			29.5287	29.1617
	42.7857	27.4697			46.7897	29.3988			44.7488	31.7527			38.2534	29.0853			29.5616	23.873
	43.8683	50.6532			46.4258	61.4272			44.5231	71.2083			38.0846	53.9997			29.4921	37.7511
	43.7254	40.6634			46.3928	40.3508			44.2512	38.038			37.8356	32.804			29.3187	22.9287
	42.2305	38.5228			44.7497	39.8501			42.6078	34.6956			36.2628	32.2218			28.1411	24.3265
	39.1044	33.9393			44.1261	39.1431			41.1345	37.8972			35.7708	33.305			27.9017	24.352
	39.1621	38.9089			44.1512	43.9309			41.177	37.8593			35.8142	34.0046			27.92	26.5317
	39.9972	59.842			44.2889	67.7256			40.8932	74.4002			35.6455	57.5927			27.8608	41.4282
	40.3609	38.6838			44.2814	40.707			40.8496	35.3965			35.6874	32.365			27.9032	24.5037
	39.0396	50.5449			44.6754	59.2753			40.8238	58.4875			35.3851	47.3091			27.8387	34.7052
	38.3811	47.735			44.7299	54.2389			40.4911	56.1009			35.4031	48.2589			27.9059	33.0714
	37.0997	68.0975			44.1187	71.0409			39.1697	80.946			34.539	59.2932			27.1194	41.3791
	37.1268	58.0521			44.0813	67.9923			39.123	74.5433			34.3723	57.3223			26.9321	40.7658
	37.8247	44.9832			44.0609	44.9828			39.5003	40.7533			34.3487	37.6165			26.867	31.2154
	40.6037	53.9256			46.1321	52.6094			42.5658	53.6787			37.1276	47.3163			29.0384	34.0214
	40.388	52.5891			46.3256	65.1068			42.9019	74.196			36.9972	65.891			28.9863	51.103
	40.976	55.3819			46.5243	51.1348			43.5757	53.2378			37.3287	47.6222			29.2945	38.8414
	41.327	50.6876			46.2307	59.1663			42.7521	58.5186			37.5516	47.303			29.4171	34.6259
	41.5167	49.9142			46.1894	51.8882			42.7854	55.3614			37.5603	49.7946			29.4598	39.3954
	41.8609	47.1294			46.2097	45.294			43.2313	41.0541			37.8929	37.6526			29.797	29.8997
	41.786	48.3115			46.1712	51.1498			42.9436	53.2402			37.388	48.5496			29.3081	40.0732
	41.9374	36.0381			46.1506	41.6185			42.9988	35.4438			37.3791	33.4473			29.2989	24.6797
	42.4697	52.9466			46.2504	59.2615			43.1079	59.032			37.3521	48.026			29.1069	34.7231
	46.0359	24.6419			47.6704	23.0955			43.9679	23.4259			39.2096	20.4181			30.66	16.0272
	45.8268	45.1563			48.228	45.0685			44.0364	40.8677			39.0674	37.6796			30.5422	31.3125
	43.8964	45.4437			47.9334	52.4281			43.8218	55.5501			39.2314	48.2355			30.6882	36.2932
	43.2202	42.1741			47.9579	48.8946			43.9733	47.2523			39.4669	43.8077			30.9144	36.5856
	42.6728	38.9296			47.9421	43.4256			44.0629	37.9381			39.5225	34.5878			30.8184	26.4616
	41.9032	37.2338			48.0743	37.7064			43.9927	33.9153			39.5185	29.8083			30.815	20.3421
	41.573	44.5341			48.4465	42.6838			44.4948	39.6777			39.5778	36.2436			31.0897	27.9669
	43.6468	35.5113			49.355	39.4892			47.6795	32.3266			42.2856	30.4202			33.6706	23.0881
	46.7303	39.4806			50.7526	39.1789			51.0826	33.9049			44.4481	30.0679			34.9383	21.9433
	46.5092	53.8287			50.6601	63.7909			51.4335	75.1584			44.5142	55.8045			34.7316	38.0698
	47.3967	48.4192			50.1393	46.4856			50.9924	45.7063			44.135	39.1624			34.1202	27.806
	50.1349	46.7744			49.1051	53.8372			49.85	54.0019			43.5701	43.4694			33.5307	30.9459
	50.3759	50.7468			49.1509	54.7424			49.8738	59.9503			43.5838	53.2822			33.4738	44.0824
	50.1947	46.4606			49.0727	40.1975			49.5382	34.0043			43.2673	31.8608			33.2807	25.8859
	50.0598	50.0546			49.1988	50.8963			49.6793	53.7353			43.3086	47.3972			33.3296	38.277
	51.4863	27.991			49.0965	30.8513			49.369	29.8778			43.2486	23.6725			33.1993	18.349
	53.1187	41.583			48.6063	48.2918			48.8034	51.7928			43.0152	40.6735			32.833	29.599
	53.4121	69.5608			48.4183	70.4684			48.4686	80.1932			42.8482	59.7928			32.7037	40.6804
	54.8842	36.6672			47.4544	42.1508			47.1208	38.2749			41.8034	34.7013			32.0753	28.7396
	52.089	1.83695			45.5893	1.58282			44.5642	1.54445			39.7302	1.55353			30.3897	1.39347
	50.6356	48.7165			44.5082	62.6934			42.9016	69.2948			38.6678	54.4665			29.9138	38.3566
	50.4482	34.9613			44.5193	39.8608			42.8192	33.4506			38.7084	30.8739			29.8691	22.247
	50.0752	55.6179			44.5122	51.2082			42.7291	53.4603			38.7153	48.109			29.7895	39.243
	45.8341	35.3715			44.3176	40.7395			41.0825	37.5741			36.5911	33.7662			28.2242	24.5727
	45.7889	48.1221			43.2339	43.9984			40.1978	37.3036			35.868	35.9037			27.7821	28.6686
	43.5866	48.7885			40.982	43.1334			37.8122	37.1764			33.808	35.2109			26.1773	27.1227
	39.4536	36.608			40.3002	40.1817			37.281	39.2122			32.309	33.5453			24.8105	24.5811
	38.9339	56.4183			42.7324	65.7411			42.1882	68.8098			34.4811	52.462			26.5529	38.7951
	38.9956	45.361			42.7932	52.2916			42.524	55.3756			34.2091	48.1476			26.5741	36.3303
	37.6398	64.5282			42.2924	70.4264			41.4266	79.6722			33.0387	58.2584			25.3502	40.94
	37.4793	62.9401			42.3809	70.2906			41.4125	78.3987			33.0675	58.8837			25.3088	40.0282
	37.1765	44.2889			42.4027	46.4494			41.443	54.3333			33.113	43.5845			25.3613	30.1161
	37.1207	0			42.4367	0.0180219			41.5049	0			33.1221	0			25.387	0
	36.8659	34.0845			41.9945	37.8595			41.1128	31.2845			33.1161	28.0519			25.3646	21.6306
	36.4997	43.9195			41.9262	46.0641			40.8982	42.666			32.8885	40.0229			25.1636	32.1641
	36.6561	19.5311			41.4102	28.0988			40.1635	31.041			32.4523	26.9834			24.818	19.3744
	37.2227	49.1368			40.4568	48.0873			38.7772	45.1213			32.0538	39.2305			24.4446	28.6455
	38.8963	41.5581			42.0734	44.4831			40.4263	38.2173			33.6484	33.6162			25.5736	25.3634
	38.8441	42.2654			41.8644	41.6938			40.2118	34.1048			33.5094	32.2395			25.4615	25.6443
	38.1345	46.9357			37.6522	44.6283			34.3834	38.3194			31.5786	36.3253			25.4616	29.3268
	38.9975	31.4147			38.2086	37.5564			34.7152	29.3307			32.0267	27.1385			26.5264	19.9755
	36.9487	51.0624			37.8571	59.222			33.6715	60.312			30.9807	48.0833			26.0723	35.5094
	33.2633	39.0642			36.8862	40.4934			31.7498	34.5519			28.5479	32.9434			24.1894	23.9161
	32.4949	31.5564			35.763	36.8445			31.7947	30.6232			28.9182	26.91			22.8608	19.9379
	38.2958	51.5626			37.5495	58.8455			34.7825	57.8005			31.9965	46.7159			25.5773	34.1951
	37.9599	33.8274			37.5632	39.1012			34.7335	31.7008			31.7729	28.9936			25.3568	22.4999
	39.6749	38.9141			38.1021	43.0283			35.2271	37.1196			32.8736	30.864			25.9499	23.142
	42.4692	52.906			38.2089	66.331			35.375	73.8298			34.1184	57.8895			26.1106	40.6608
	40.0994	33.2846			37.195	36.4241			34.6671	30.9123			33.2511	27.0092			24.6059	20.7156
	38.1168	45.5532			37.1427	44.1837			33.511	37.5983			32.2823	35.8411			24.1439	28.4254
	45.9617	60.0152			38.0208	65.1812			35.243	70.6682			31.4995	54.4815			24.1196	39.6624
	46.8375	38.7887			39.3005	39.9704			37.4942	34.2378			32.8101	32.6692			25.3958	23.9405
	47.1605	36.5716			39.9894	40.8024			39.9778	36.2954			34.6218	34.4719			26.6867	26.0382
	44.7955	48.8323			41.1594	53.7533			41.8167	56.8458			35.7225	51.4625			27.3979	42.9086
	44.347	47.6277			42.5195	40.6546			43.5098	35.8076			36.6491	33.0766			28.1699	25.0372
	44.6851	45.2542			43.4552	44.9674			44.3612	39.8404			37.3472	36.8389			28.7187	29.2766
	45.4367	65.0684			44.2276	70.8148			45.3527	80.8873			38.1345	59.4361			29.328	41.7846
	45.9856	52.444			44.6038	52.2638			45.8693	52.2296			38.356	43.8942			29.5148	32.3154
	47.3823	50.4856			45.3767	52.4337			46.7706	51.7803			38.7294	42.9039			29.9754	31.1272
	47.8172	44.1986			46.0628	44.1273			47.6921	39.6975			39.1383	36.3145			30.4716	30.4306
	47.7455	50.8741			46.1568	58.9311			47.826	57.9776			39.1861	47.1288			30.495	34.6554
	47.585	0			46.1823	0			48.012	0			39.2576	0			30.5575	0
	48.2176	54.67			50.5018	63.3971			53.0385	68.6913			41.8622	52.8093			32.97	38.1046
	54.1846	38.8401			54.5512	40.0311			55.8956	33.4633			44.3136	31.0022			35.0999	23.7336
	50.7346	54.4443			52.4192	62.4071			51.2615	74.0105			41.6976	55.3796			33.3828	37.8518
	49.5396	39.2387			51.9866	41.992			50.7418	36.6254			41.3007	32.5905			33.1056	25.5488
	48.9036	51.8631			51.7427	44.0993			50.3812	39.8933			41.0594	35.6808			32.8581	26.5857
	48.748	44.172			51.715	43.3885			50.3167	37.3834			41.0101	35.2472			32.8638	26.4096
	47.1162	50.5518			50.8458	44.3919			49.3303	37.7644			40.3415	35.425			32.2057	28.4316
	45.248	59.9197			49.0711	69.5491			46.3741	78.961			39.3436	58.625			31.1265	39.9798
	43.9121	45.9313			48.7887	46.1073			45.9729	42.0963			39.6105	37.6046			31.2711	28.9142
	43.6512	41.5007			48.7882	47.0876			45.8721	50.4713			39.5863	41.383			31.2581	29.7058
	44.3203	48.5603			48.3297	61.3197			45.9577	67.1993			38.9688	54.0424			31.1545	37.7613
	44.0259	40.216			48.1229	45.1157			45.6526	38.8698			38.8978	35.655			30.8422	28.4583
	43.3325	46.0002			48.197	45.5404			46.0049	40.0176			39.2678	36.6659			30.8425	29.029
	43.3001	36.3382			48.1331	37.1586			45.9356	33.1972			39.2233	29.3177			30.8334	19.9549
	43.322	37.0547			48.0425	38.3908			45.8456	42.3305			39.2071	39.0536			30.8464	31.884
	43.8205	49.24			47.6795	56.0745			45.5112	56.9248			38.9698	47.1317			30.6487	34.1231
	43.9088	31.1776			47.6046	37.3148			45.3774	29.0423			38.9744	26.7845			30.6501	19.7801
	43.5183	37.8371			47.2288	39.6834			45.1219	34.1189			38.706	32.4683			30.3723	23.9238
	43.4781	32.9777			47.2389	38.4562			45.1749	32.3454			38.6874	29.4205			30.3526	22.7774
	43.1779	59.4378			47.2815	65.6743			45.1381	70.7116			38.3261	54.7585			29.9076	39.97
	43.1048	42.4348			47.1377	43.7446			45.2264	42.193			38.4993	35.4434			30.0097	24.7923
	43.0557	41.1208			46.8414	47.7463			45.2847	46.2164			38.4065	41.913			29.6845	34.0628
	42.7615	35.7976			46.5663	41.2956			44.7201	35.5587			37.6993	34.2291			29.1732	25.0678
	42.754	34.5981			46.6121	41.7616			44.9875	43.7078			37.7281	36.6728			29.1587	26.4422
	42.4699	0			46.7805	0			45.1108	0			37.9067	0			29.1744	0
	42.3915	39.783			46.9384	44.411			45.1254	49.198			37.9383	40.2635			29.2427	28.1906
	42.4097	36.0639			47.4937	38.9697			46.24	32.072			38.1424	29.0756			29.1249	22.5552
	42.448	40.8676			47.5206	41.1353			46.3329	35.6191			38.2164	32.0106			29.1091	23.5122
	42.6815	43.2396			47.5535	51.8797			46.7818	51.2269			38.4505	44.1552			29.1168	32.9815
	42.6009	51.1876			46.6296	61.6554			44.7775	63.9596			37.011	51.3053			27.9795	36.5602
	43.3127	44.1383			46.2692	40.4323			43.6662	35.6899			36.9325	32.8547			27.7355	26.1157
	43.4082	43.0936			46.2536	44.8078			43.5258	43.18			36.9367	36.5314			27.6707	25.5217
	43.032	34.9053			45.3569	41.6007			42.5242	43.6531			36.5076	36.5391			26.8382	26.7877
	43.4226	56.2163			43.6033	66.8642			39.8789	70.5622			35.2886	56.4437			25.9185	41.1902
	40.7372	43.4878			42.5349	50.9567			37.8929	49.5633			34.6834	43.3144			25.4437	32.0363
	40.6418	47.5104			42.4083	45.2799			37.5814	39.5401			34.4444	37.2038			25.2993	29.5865
	39.317	48.6442			42.4392	43.7918			37.5546	36.5171			35.0617	34.5918			25.421	26.7394
	39.4381	52.3242			42.094	58.8994			37.8116	58.7741			35.0221	47.8894			25.4936	34.6542
	39.7208	37.8814			41.7607	43.2633			37.7879	36.4869			34.9369	33.0511			25.5251	24.8137
	40.0796	40.1377			41.5789	42.8415			37.9368	37.4607			34.9113	34.7865			25.5298	27.2734
	43.294	31.9649			45.5844	37.5011			42.3818	31.0909			37.2758	27.301			27.6609	20.1102
	43.2809	39.582			45.6818	42.6412			42.4581	37.367			37.3302	34.9833			27.6873	27.4991
	41.5417	28.4871			42.7935	31.6727			39.444	33.7813			33.4075	29.305			25.4046	22.593
	41.1587	46.8983			41.9543	45.5879			38.7214	41.064			32.4443	38.0036			24.7443	30.3523
	40.3287	57.6235			40.9043	68.5648			37.5826	75.4952			31.5594	58.0217			24.1075	40.1527
	39.9182	49.1741			40.4105	43.772			37.0021	42.3312			31.3284	39.6549			23.9521	31.7188
	39.4238	54.7631			40.0314	65.3573			36.5726	68.3943			30.9127	55.2201			23.5621	40.0091
	39.7045	41.8827			39.5328	43.6432			36.0627	50.3242			30.3367	41.2753			22.912	28.6088
	39.9691	46.7647			39.285	46.976			35.9286	44.822			30.1541	38.0615			22.7092	27.6905
	39.7875	44.597			38.6649	50.7904			34.3695	53.3572			29.6107	47.9432			22.4104	37.8528
	40.6886	33.9024			38.6506	37.6025			33.5672	31.4641			29.3327	28.0851			22.1584	21.6792
	44.2416	51.0107			41.0133	64.5351			35.4093	66.5235			31.9444	53.986			24.4933	38.7099
	45.4838	34.8058			41.0037	39.6127			35.9853	33.2109			32.545	30.3213			24.9818	21.8939
	45.8154	38.9296			41.3356	43.4256			36.1782	37.9381			33.0156	34.5878			25.61	26.4616
	38.6613	43.8343			39.5231	39.9526			34.5787	37.7033			30.7573	35.0611			23.8831	24.7481
	40.3431	48.44			40.8987	45.2178			34.747	44.6728			31.6267	38.5785			23.6672	27.1136
	41.2189	68.3663			41.6258	71.1531			35.635	81.1192			32.1211	59.4438			23.9957	41.4287
	41.0957	45.3501			41.714	51.3833			35.3625	54.18			32.267	47.8965			24.0402	36.7918
	41.2536	46.1186			41.2119	43.9802			35.4297	39.9864			32.297	35.5359			24.0859	25.7725
	38.3114	59.5745			38.8126	65.8391			32.5747	70.6113			28.8803	54.8502			21.4029	39.9615
	36.791	47.1433			36.8633	46.1322			30.8435	42.9746			27.5334	37.6276			20.3954	27.4446
	33.0224	40.5233			33.3302	41.502			27.3921	35.8652			24.2389	32.3057			17.9978	23.551
	29.9968	48.5843			31.0076	46.979			25.8255	46.0076			21.8957	39.2968			16.1388	27.9765
	34.86	38.6037			31.1583	42.2221			28.2122	37.0249			22.9751	34.7504			16.9373	26.5138
	35.0403	35.4778			31.2526	39.0195			28.2807	33.0793			23.0279	30.4382			16.9715	22.0104
	36.8402	55.3088			33.0208	63.9196			29.781	70.0823			24.2908	53.8519			17.7897	38.3573
	37.481	43.8037			33.4034	49.1071			30.1977	47.3574			24.6832	39.6593			17.9828	30.354
	42.4427	54.1893			39.529	67.6384			36.151	72.176			31.0227	56.6496			22.4346	40.5619
	44.8598	51.4436			44.2738	60.5768			41.0052	64.0379			34.8041	51.558			24.8363	37.8498
	44.1569	54.7423			44.1175	64.9992			40.5872	73.156			34.4899	64.8937			24.5591	50.1219
	44.067	49.9901			43.904	59.5027			40.6197	68.9552			34.4496	52.7241			24.3932	37.5496
	43.9462	47.0581			43.7748	56.6771			40.5005	59.2313			34.4349	48.4465			24.4017	35.1653
	42.2889	47.4361			43.1722	49.6055			40.1591	58.8124			34.1502	46.9772			24.4677	32.1928
	39.9819	41.076			42.8879	45.6249			39.9849	44.6218			34.0244	38.8259			24.3786	31.2032
	39.4686	55.0557			42.8172	66.4525			39.683	75.1356			33.9479	56.5803			24.4316	39.0554
	39.0112	34.5223			43.3609	39.4187			39.221	33.0503			34.0707	29.5325			25.1589	23.0689
	38.6334	35.8234			43.7047	39.8544			39.6753	37.5886			34.3076	34.634			25.3257	26.7541
	38.6384	36.9202			43.7241	39.9862			39.9776	32.7135			34.5954	29.9762			25.5849	23.4843
	38.4576	50.0131			43.7348	50.4332			40.276	53.8918			34.7077	48.9999			25.7225	38.1855
	38.3705	49.388			43.8191	62.8018			40.4806	68.7439			35.0808	54.9668			26.0779	38.3017
	38.0639	32.1741			43.6574	35.9201			41.3351	30.3184			36.2092	27.0013			26.5431	19.9527
	38.3142	46.8986			43.6965	52.7416			41.6448	56.1823			36.6217	50.9488			26.8159	41.2926
	38.9767	49.9574			44.238	55.3246			42.8094	58.8194			37.4966	51.9083			27.4576	40.9883
	42.5264	39.0911			46.905	38.444			45.9246	34.9829			39.6899	30.526			29.3714	20.9145
	41.8051	38.8442			47.4318	39.708			47.5329	34.2049			39.5675	31.9845			29.4567	24.2976
	41.6766	67.4134			47.2947	70.2804			47.4505	79.412			39.5003	57.8078			29.3606	40.6354
	41.3946	34.0312			46.9754	38.4165			47.2592	39.0797			39.3192	34.2214			29.1632	24.4318
	41.1869	35.3332			46.3119	40.8781			46.8286	34.6816			38.933	33.3721			28.8476	24.3315
	40.6114	20.8837			43.0426	22.9998			43.6301	24.374			36.4761	20.7697			26.8636	16.0461
	40.8182	31.5951			42.5572	37.8875			42.7647	30.5144			36.2014	27.0587			26.6183	20.0396
	40.6128	48.5487			42.2026	44.0984			42.3049	42.4971			35.7977	39.2199			26.3355	31.0829
	40.3581	39.0587			42.0332	43.9044			41.8627	38.4178			35.1779	34.5081			25.9306	25.0521
	39.7899	44.2363			39.5966	43.4608			38.6642	38.2134			33.0318	35.1367			24.2802	26.5552
	39.1069	37.5104			38.1448	39.32			36.9456	34.1851			32.2555	29.2262			23.7291	21.807
	39.3753	43.4568			39.1916	45.3719			34.9614	52.9124			31.0231	42.9252			23.6985	29.6418
	38.9147	46.537			40.2496	43.982			35.4778	40.2766			32.1398	35.6422			24.3917	25.7821
	39.2373	45.9765			39.6951	48.4593			35.1987	47.2891			32.6527	40.1687			24.2792	31.159
	35.4749	57.1334			38.3926	68.7696			34.2071	76.9511			31.96	57.9141			24.0018	39.7716
	35.3145	43.1035			38.3973	44.3371			34.2512	40.4342			31.9515	37.6437			24.077	30.1944
	35.0297	62.3651			37.9574	70.0511			33.3422	77.8448			31.0877	58.6479			23.655	39.9301
	36.2331	38.2188			38.2277	41.9622			31.872	37.9699			29.1391	34.799			23.228	26.2341
	36.1313	44.882			36.9341	50.6742			31.8989	53.2893			28.7689	47.7183			22.8513	37.4515
	35.344	67.3525			35.015	70.2228			30.858	79.9489			28.2716	58.1342			21.9496	40.4632
	36.935	34.2217			38.0644	39.4865			33.1661	37.5322			30.5462	33.3173			22.7817	24.4353
	37.1961	43.5249			38.2372	45.1397			33.1193	40.6511			30.7461	36.9766			22.9363	28.8391
	38.9454	42.8756			38.6857	46.4754			34.8555	42.6393			32.0265	39.9456			23.9424	32.3257
	38.0669	61.2591			38.5819	68.8422			35.2199	75.5594			33.0902	58.2471			25.3313	42.6268
	40.5117	43.0215			39.3873	53.2732			35.7342	55.7605			31.8846	44.4972			24.941	33.4561
	37.3482	42.6817			36.2412	43.2961			34.0282	38.0639			28.3924	36.2735			22.0859	28.035
	39.5286	34.8596			37.6912	38.9603			35.8629	31.7861			29.2229	29.8522			22.8161	22.519
	39.5785	30.5116			38.5761	30.2323			36.3738	28.0253			30.1351	25.9937			23.6898	18.6377
	39.8338	53.4901			40.29	69.1598			37.1748	81.0851			30.7675	72.6388			23.9927	55.5987
	39.379	28.8534			40.7969	30.5401			37.811	26.0696			31.0008	24.9186			24.0274	18.4227
	39.3853	57.6261			40.7725	68.5591			37.8175	75.4182			31.0361	57.9482			24.0213	40.1863
	39.3974	45.1258			40.8703	50.4686			37.5705	53.1776			30.9149	47.4445			23.9558	37.2756
	39.3763	33.304			40.9731	39.6182			37.9442	31.8557			31.4153	28.8209			24.3236	22.3998
	38.9894	45.8187			40.5405	48.4028			37.4952	45.3939			31.7169	41.947			24.531	33.7731
	40.1797	50.604			41.0822	64.4423			38.1471	71.2192			32.7901	55.9588			25.2943	39.3321
	41.1976	51.0038			41.3199	53.1246			38.189	61.0296			33.3258	56.6289			25.4126	46.8722
	43.5961	46.1874			42.3211	48.372			38.3494	45.1298			34.2436	41.6954			26.0544	33.7885
	43.8485	49.8548			42.1872	60.3943			38.2073	62.9296			34.157	50.6902			25.992	36.215
	43.0752	42.2006			41.6851	48.8289			37.5883	47.1474			33.6687	43.8108			25.5443	36.6172
	42.8889	48.2636			41.3623	47.2362			37.2182	45.2342			33.4245	38.6288			25.4026	28.3535
	42.0425	58.5573			41.111	67.317			35.4577	75.3599			32.8278	58.2867			25.0581	40.0038
	43.5282	37.6472			41.3907	39.7471			34.8137	34.343			32.6658	32.0969			25.3163	23.7182
	47.0374	43.2807			43.6495	42.2444			36.5997	36.6502			34.2632	34.2081			26.8401	26.3714
	45.5431	41.3877			43.3282	49.5444			36.6007	50.8834			34.1786	42.7156			26.8155	32.5328
	43.2978	35.0953			43.9097	40.4408			37.8102	37.6289			33.8148	33.8061			26.7646	24.5423
	43.3498	48.1891			43.6749	48.2892			38.2776	46.0188			34.1396	42.7995			26.941	35.1401
	41.453	41.8993			43.8754	43.624			38.0952	38.7202			34.2194	34.5968			26.7063	25.041
	46.6763	51.6913			47.3789	54.8939			48.2444	55.5571			39.4908	45.7915			31.7022	33.7035
	47.0983	54.4218			47.2089	60.4484			49.0977	60.5766			40.0127	48.7803			31.9337	34.9581
	47.6427	40.5047			48.1076	44.657			49.9185	38			40.5669	35.3793			32.6349	28.1122
	48.9467	50.0664			50.2644	45.3704			52.2322	41.689			42.3786	36.8055			34.2165	27.086
	49.1437	41.6542			50.536	45.299			52.5284	38.9893			42.4597	35.1237			34.2624	27.6456
	50.7074	45.3748			53.6104	53.304			52.9794	56.5428			43.0416	48.6782			34.459	36.23
	49.1526	48.9681			52.8917	53.6297			52.323	55.8354			42.8559	51.4131			33.7478	43.7654
	47.6377	63.88			52.8991	69.9844			52.3168	79.431			42.7212	58.0077			33.2686	40.6577
	46.7674	46.1831			53.009	44.002			52.3795	37.3805			42.4538	35.9693			32.6903	28.5764
	43.8315	31.0937			55.5057	35.6403			55.9468	29.4149			45.9875	25.7898			33.4865	20.0484
	43.8105	39.5346			55.4283	39.6986			55.9698	35.3404			45.9842	34.0208			33.4932	24.3825
	43.1341	30.4534			55.8627	30.363			56.0021	27.0316			45.9528	25.3849			32.9657	18.4241
	45.7088	36.2702			56.9329	40.8094			58.5966	33.2838			46.4878	30.2786			32.3644	22.8736
	46.5609	49.9418			55.82	55.8862			59.0373	56.5412			46.4102	46.5209			33.0054	33.9007
	46.4352	31.6918			55.7885	36.0715			59.0038	30.0903			46.7731	26.3331			33.3171	20.3295
	49.056	43.1218			57.5104	46.4035			62.2479	40.9945			48.7763	36.0457			35.7912	27.3126
	49.8131	37.0825			57.9915	43.9479			62.7917	38.129			49.1253	34.7284			36.4327	25.2008
	47.8581	41.8411			56.3815	42.2668			59.4707	36.6746			46.0273	34.0208			34.0316	26.3775
	55.7304	45.7167			67.6116	51.0609			73.6332	53.6353			54.3294	48.4663			39.658	38.9483
	57.4063	48.5687			68.8165	57.1135			74.8073	57.6921			55.3073	47.827			40.2864	34.5812
	59.5341	33.9411			68.827	39.5272			73.5285	33.1945			54.5537	31.0317			39.5234	22.2461
	59.7833	62.7655			68.4847	69.5555			72.9358	79.937			54.1512	59.3084			39.3004	40.2854
	59.8012	38.9202			67.2625	42.1242			70.6632	37.1247			53.4574	35.0934			38.8468	26.7342
	60.009	40.3151			67.2119	46.4497			70.5506	49.4514			53.4476	39.1246			38.7614	28.4624
	59.826	36.2935			67.1906	40.171			70.2487	43.216			53.7864	36.9083			38.753	26.0144
	40.6232	36.5252			48.1874	43.2863			51.3443	37.1457			39.9409	34.6611			29.7041	26.8506
	39.9175	3.59504			47.5619	3.50498			50.7403	3.34813			39.5995	2.83519			29.6223	2.41416
	39.4845	54.2905			47.2538	55.5814			50.4634	56.221			39.453	47.1868			29.6806	34.5563
	21.3233	41.4953			29.6866	44.3716			29.4832	38.3281			22.7718	35.1259			18.6103	27.5338
	20.6439	52.9931			29.518	66.4384			29.0249	73.942			22.6261	57.8833			18.6934	40.6306
	20.7423	40.4533			30.4757	45.1788			29.0984	43.8704			22.9653	38.3813			19.3373	30.8552
	21.715	45.0765			31.0525	45.4354			29.0109	40.9229			23.2313	37.1258			19.3222	29.0882
	24.4895	35.3866			31.6503	41.5063			26.2396	44.1801			25.0332	36.6538			21.8514	26.1402
	24.2869	48.5603			32.1865	50.1857			26.2291	51.4223			24.7683	47.2355			21.6008	36.3665
	23.4359	50.901			31.831	64.4005			26.5557	66.3289			24.1371	53.7964			20.7262	38.6773
	23.378	35.7108			31.6676	41.0621			26.6563	32.4187			24.0729	29.7182			20.4093	22.4073
	32.5409	46.1918			40.3202	44.5475			41.0048	42.8688			29.1369	40.283			21.4538	32.4233
	36.9376	38.9352			44.63	39.511			45.6692	36.1308			32.6627	32.2381			23.8189	23.8987
	47.0445	49.1172			55.1688	49.0418			58.4455	46.5155			42.5896	43.3801			30.5512	36.1472
	47.7304	49.4728			56.0103	43.6598			59.4101	42.0885			43.3563	39.3111			31.0776	31.4508
	48.4523	35.7717			56.902	36.9233			60.3984	32.4042			44.1444	28.8609			31.6557	19.6211
	52.8353	38.5467			61.986	40.7711			65.9972	35.4414			48.6715	32.3447			35.046	24.5132
	55.456	48.6824			64.2797	54.4081			68.7799	60.0389			51.7248	51.0344			37.1556	40.7849
	54.4625	36.8189			64.5709	38.1872			67.3146	34.3001			49.623	31.4417			35.4104	26.4889
	56.3729	44.7015			65.46	48.9979			68.1749	47.0217			50.9771	41.4106			36.5858	32.5223
	57.8613	43.5905			66.4427	50.6139			70.8503	48.9791			54.4697	42.8999			39.5003	31.9003
	55.9092	48.4439			65.1216	50.827			69.0702	50.0558			53.4347	44.0435			39.1851	34.2096
	52.3152	37.3955			62.1039	39.5472			64.9706	37.4427			50.4254	33.2162			37.7678	24.3588
	50.6506	34.5223			60.0043	39.4187			62.9744	33.0503			49.6757	29.5325			37.5192	23.0689
	49.5013	56.063			59.4442	64.8818			62.2588	71.6306			49.292	55.1641			37.5478	38.8493
	49.3638	41.637			59.3662	46.0857			62.3049	47.359			49.3183	40.6377			37.6243	30.3243
	48.5217	38.1276			59.1075	42.115			62.0047	36.9466			49.1824	33.8311			37.7692	26.2307
	46.9981	48.0007			57.8332	44.047			60.2408	37.0418			48.0256	34.9962			37.083	28.5434
	46.7036	49.6667			57.6742	43.9129			60.0796	42.2397			47.9412	39.6543			37.0184	31.6213
	46.1783	51.6735			57.0253	52.3284			59.6791	52.1088			47.6147	44.9921			36.5672	34.5589
	46.2568	48.7275			53.4399	53.0565			56.1312	53.5039			45.6263	44.1417			35.0893	32.6466
	44.1091	46.0728			50.9747	54.4494			52.7521	57.0345			43.0056	48.937			33.147	33.2457
	42.6913	48.0727			49.0803	51.9813			50.0828	53.2026			40.7442	48.4971			31.798	38.871
	41.8901	57.2555			47.8474	61.0743			48.2118	68.077			39.3696	54.4565			30.9465	39.9713
	41.5585	45.2046			47.4726	49.6127			47.6794	48.5709			39.0755	40.8416			30.8179	30.4538
	36.3482	41.3624			42.7911	40.9976			41.172	34.968			34.9467	31.7365			28.6633	23.0344
	35.5926	44.1733			41.6681	40.1636			39.5303	35.1078			33.4845	32.4387			28.0015	25.9109
	40.613	38.2631			47.6039	43.5945			46.6155	46.1762			39.8453	36.7285			32.2258	26.6573
	41.1367	50.1891			47.2942	55.214			47.2492	55.8773			40.6929	46.8763			32.4878	34.4007
	42.6014	49.6115			47.9088	44.5258			49.4748	40.9803			41.8252	37.0284			32.9754	27.2061
	49.3229	51.3372			51.7935	62.2305			54.0547	72.8424			46.0617	55.0718			35.8641	38.3451
	49.5431	45.6588			52.0225	44.439			54.2772	38.2992			46.1635	36.1425			35.8312	29.0147
	50.0986	45.5101			52.6013	46.6736			54.8194	43.2669			46.449	40.5498			35.9793	33.7348
	50.8802	36.8979			53.4167	40.6105			55.8988	35.2742			46.9746	33.0833			36.1767	24.4476
	50.8147	44.6337			53.5985	48.8185			56.2078	46.7385			47.1724	41.3377			36.389	32.4717
	50.2561	41.759			54.6169	42.504			57.4564	36.6993			47.8475	34.1887			36.685	26.4998
	49.8292	46.6878			55.0069	51.4608			57.8289	51.2484			47.9094	42.7555			36.5185	31.9799
	49.7562	46.5887			54.9744	52.6101			57.8349	56.066			47.8639	50.9083			36.4782	41.4012
	49.0944	35.9042			54.1981	38.4653			56.9661	33.7013			47.4164	30.728			35.9391	25.8598
	51.0498	42.1515			55.5109	42.9039			57.8173	38.9366			48.2405	35.7481			36.2562	25.7979
	51.6159	40.6912			55.7141	42.8377			56.9111	37.8094			46.6731	35.1405			35.0625	29.473
	49.6331	35.8609			57.6207	44.425			58.8864	47.1722			46.6947	36.1512			34.6201	26.9421
	48.4901	39.4162			58.2337	43.5333			59.4725	37.7603			47.1302	34.8588			34.7072	27.0183
	47.5481	47.3745			57.8838	44.9223			59.4282	43.6313			46.9529	37.0236			34.4415	27.3579
	48.0483	0			58.0253	0			59.6404	0			46.9895	0			34.2534	0
	48.1453	26.3908			58.0355	29.8867			59.6094	25.5703			47.0289	23.5586			34.2061	17.7202
	49.6781	44.6037			58.1117	44.1682			60.7783	41.3798			47.6214	36.609			33.7022	28.2919
	49.245	41.1661			58.0472	44.3865			60.8809	41.9633			47.8078	38.6884			33.545	28.3141
	49.2285	48.1083			58.3405	58.4614			61.1804	60.0872			48.1691	47.3373			33.488	34.5754
	51.4736	45.5242			62.0524	35.2691			65.4975	32.673			51.0295	30.7849			34.7967	23.7738
	52.1985	28.7373			62.5421	31.1027			65.9797	26.5001			51.3496	24.8294			34.8689	18.8821
	53.0117	43.0131			63.0229	45.8433			65.9659	40.7127			51.3227	39.238			35.0863	29.1768
	55.3475	44.2415			61.0059	47.5035			64.7328	45.3246			52.386	39.1138			36.2814	29.0482
	55.3551	49.4351			60.9744	59.3409			64.6032	62.4173			52.3684	49.053			36.2916	33.8298
	52.4609	25.7916			57.9024	29.6119			61.4256	25.7962			50.128	23.859			35.6229	17.839
	52.1085	44.5564			57.3762	48.4401			61.0487	46.2469			49.9569	39.1977			35.4935	31.2766
	52.0896	40.4167			57.269	46.6628			60.9651	43.4574			49.9217	37.2133			35.43	29.1434
	52.1159	43.4032			57.2254	42.6226			60.9144	40.6359			49.8943	38.9884			35.425	28.3702
	51.4057	40.1275			55.8101	37.592			59.3153	33.9416			48.6869	31.3433			35.0271	24.2918
	51.3567	36.7982			55.5344	42.1902			58.9383	40.3141			48.4693	34.047			34.9274	28.1855
	51.248	40.4232			55.423	44.3732			58.8239	46.4719			48.3397	38.8593			34.9102	28.4355
	47.2805	49.8761			51.4827	54.1843			54.9617	57.8715			46.1192	47.8643			32.8647	34.2348
	44.068	37.4708			46.049	36.2817			49.7052	34.2666			41.7748	31.8658			30.1028	25.4646
	41.5343	48.3363			43.9786	43.7726			46.3227	39.883			38.7225	36.7199			28.3593	27.204
	40.7932	43.8523			43.8558	48.3661			46.1753	45.9017			38.8046	39.1916			28.5286	30.9652
	48.2775	46.8401			50.8721	48.4786			53.0561	46.9591			42.3598	40.0239			31.5341	29.4758
	48.4969	25.7284			51.3557	29.0982			53.5183	25.6259			42.6389	23.8662			31.6788	18.076
	48.9252	46.9886			51.5707	47.7158			53.9633	47.8883			43.1283	41.3113			32.2461	30.5931
	50.0353	45.4735			54.3168	42.8899			57.0889	39.8454			45.7162	34.0106			34.0846	24.4556
	51.0136	54.3037			55.9733	62.5881			58.8264	66.153			46.8062	51.5957			34.9916	37.5732
	52.9103	44.0607			58.759	48.0287			61.7484	45.8422			49.1437	39.274			36.9142	30.8997
	53.1831	43.075			59.1006	39.9741			62.2663	36.6337			49.3964	31.5794			37.1375	24.655
	53.2817	26.6553			59.2193	28.9717			62.3978	31.0009			49.4772	28.6536			37.2348	23.5733
	53.6325	26.2823			57.1805	29.73			60.7085	25.6482			47.9082	24.2593			35.9866	18.5395
	54.5822	43.9223			55.9628	48.2216			59.3023	44.1463			47.6325	39.6045			35.6504	31.029
	54.8694	39.411			55.7032	43.6611			58.9679	39.4412			47.4682	33.8314			35.5066	24.938
	52.7457	43.764			52.7437	38.737			54.8429	35.162			45.0124	33.2176			33.5799	26.3009
	50.8376	36.5476			51.6648	41.253			53.3747	40.1756			44.3014	33.2988			32.9527	25.5532
	50.2987	35.7902			51.2599	34.6615			52.6247	34.0931			43.96	32.4977			32.7322	26.1448
	47.4588	27.8809			48.6215	33.5572			48.8153	34.653			41.8039	35.1322			31.056	25.4336
	47.0082	47.1173			47.8032	44.5845			48.018	41.4957			41.3047	37.0782			30.6653	28.703
	45.5737	44.1575			45.7636	46.3252			44.9939	47.9168			39.7479	39.4146			29.466	29.4377
	45.4987	39.3523			45.031	44.4403			44.0661	41.374			39.4293	36.0012			29.1797	28.1092
	43.4843	38.0738			42.6241	37.3061			40.1843	35.1311			37.3415	30.671			28.0198	22.5749
	43.0516	38.1675			42.1999	36.5643			39.6063	32.4719			37.089	29.5473			28.2074	23.219
	34.9545	47.9494			40.5298	58.9933			36.4631	61.6408			34.7031	49.169			26.5826	37.8966
	26.1905	29.995			29.712	30.2407			25.3727	26.8849			23.3557	22.0949			17.621	16.266
	28.8733	45.1477			31.1341	41.4408			26.5404	42.1048			24.8635	36.0081			18.9252	27.5925
	32.9746	38.8489			35.5838	38.9757			30.7217	35.8497			28.7305	31.6831			21.7822	24.4034
	36.7166	24.5616			38.9504	21.9291			34.6214	20.0746			32.2279	15.7787			24.3384	13.0388
	36.9754	35.2349			39.1672	40.7572			34.8944	34.9353			32.4645	33.3491			24.524	26.0824
	38.1875	44.4178			38.7328	40.9758			34.9675	41.6045			32.7445	36.1477			24.8055	29.4123
	44.4327	40.749			42.8236	45.3658			40.2055	47.4698			36.0283	47.7096			27.5596	34.3863
	44.516	45.3542			42.9501	45.2894			40.4136	40.443			36.0882	37.0106			27.6271	27.8237
	44.4874	46.7833			43.1878	43.1802			40.822	36.0252			36.3474	33.5106			27.8499	26.1769
	44.4298	43.9478			43.3014	51.6732			40.9158	54.5177			36.4446	39.5611			27.8605	28.4587
	44.439	44.5907			43.3198	46.9062			40.9566	44.3938			36.4446	37.7445			27.8888	27.3831
	44.365	38.82			43.6744	46.1132			41.2389	50.591			36.3164	51.1836			28.0475	35.7585
	44.3532	35.5814			43.9719	35.3818			41.1365	31.3812			36.3742	28.5949			28.1375	22.0865
	45.9843	30.0519			45.124	30.2554			41.9751	27.0846			37.0371	22.1892			28.6692	16.3521
	44.6507	30.0519			44.3996	30.2554			41.3415	27.0846			36.7264	22.1892			28.179	16.3521
	42.3825	21.1955			42.8825	25.8043			39.4445	25.86			35.9057	26.2227			27.0987	19.1718
	42.225	44.4048			42.4128	48.3976			38.68	44.1905			35.6511	39.3595			26.9222	30.8316
	40.8026	46.945			42.3136	51.0795			36.4377	51.3911			33.6145	44.7432			25.9936	35.1996
	41.0029	41.2641			43.1041	47.7245			36.6257	47.6428			34.2413	41.1424			25.6314	32.932
	42.3942	38.1156			43.4894	36.7751			36.852	34.3192			34.6731	32.0052			25.6919	25.5059
	47.3657	55.7516			43.3841	55.1089			38.4533	57.8991			35.4049	47.0707			26.2331	35.1897
	47.5391	50.8466			43.4348	46.8485			38.8198	44.672			35.5743	40.5065			26.3572	29.4164
	45.0901	28.2707			47.2455	36.4191			47.035	34.6533			40.8499	24.8078			30.3266	18.9226
	45.3571	25.5638			47.76	29.1758			47.7832	25.6663			41.3663	23.9148			30.7162	18.1333
	45.5225	41.1258			47.9727	42.9157			48.0867	38.3769			41.5608	35.1016			30.8925	25.7057
	50.5445	37.2386			52.5724	46.1937			53.4697	40.7128			44.291	37.6869			33.0102	28.0493
	53.444	43.5641			54.3456	45.4276			55.052	42.5039			45.2786	37.1516			33.4213	27.9304
	52.1577	35.8666			53.6292	37.2869			54.6254	39.8242			45.1499	38.3358			32.8082	30.816
	50.1053	44.5257			53.1111	41.7891			54.3516	42.744			44.7457	36.2466			32.4037	27.8003
	48.4685	41.4136			52.6419	46.6377			53.9998	43.2636			44.4831	37.86			32.0412	29.5568
	42.3852	39.8162			45.1401	38.5948			43.4193	39.3976			37.3009	37.7263			26.9593	30.0538
	39.9476	43.6154			43.1942	38.7269			39.9959	35.2215			35.811	33.2196			26.2337	26.2648
	39.868	32.7593			43.1853	35.8645			39.8915	32.2062			35.8329	29.2439			26.2681	23.0178
	40.0179	43.3844			44.3723	47.3662			39.3049	46.7121			36.702	41.0365			27.4172	30.5176
	40.8906	30.5799			44.3508	39.9278			39.2969	34.3896			36.5466	32.5515			27.3948	28.7307
	45.0547	37.695			44.9949	42.7747			40.1282	41.696			36.7301	33.3812			27.6215	25.5449
	45.5599	36.068			45.0098	35.0882			40.3293	32.7523			36.7032	29.6428			27.5931	22.7632
	47.3621	30.5939			44.5128	30.2618			40.9166	27.4644			37.0002	22.5328			27.3942	16.793
	47.5326	35.7512			44.1782	38.281			41.2069	32.5277			36.8195	29.3839			27.1009	23.4737
	46.7517	48.7784			44.4553	36.5361			41.7062	31.7677			37.1176	28.8522			27.3167	23.2718
	44.5483	38.6581			44.625	37.1681			42.0782	35.4304			37.5196	29.1644			27.6093	22.7366
	43.1561	37.5097			45.0985	33.5791			42.9237	30.3217			37.9092	24.7361			28.1458	18.0366
	41.7301	44.3772			46.5039	56.4647			42.2808	57.0466			37.4871	46.3211			27.6182	32.9575
	41.8806	45.8962			46.4628	45.0023			42.0154	41.9119			37.2525	37.2293			27.4607	28.6196
	43.3704	46.7236			46.6878	45.1823			42.0748	42.1701			37.509	39.2883			27.8727	29.9552
	42.1681	46.8803			47.2244	47.5101			44.2054	47.656			37.8608	41.2233			28.4213	30.4885
	42.5548	41.3589			47.5012	42.0023			44.538	35.6833			37.9727	32.4968			28.6501	24.1964
	43.0356	17.9973			47.9365	19.3719			44.8369	20.1347			38.1966	18.4144			28.9341	15.5914
	46.928	40.1723			51.957	39.1969			50.1993	35.7163			42.599	30.1658			31.6681	22.6744
	44.9881	39.0752			49.7377	38.4422			47.6913	34.7405			40.1516	30.4981			30.0493	23.5016
	45.3569	43.3569			49.8984	43.8037			47.822	38.439			40.149	34.3232			30.1312	26.9445
	45.4394	38.5874			48.9055	38.4991			46.8013	35.3122			39.6312	33.0406			29.7095	25.1237
	42.5882	37.5728			45.077	44.4208			42.88	39.3628			37.8007	35.0198			27.9465	27.4615
	44.8162	35.0458			44.4228	40.7866			41.7661	35.8712			36.8619	34.1067			27.3827	26.7955
	43.6429	40.5767			43.4717	43.0724			40.3109	37.0838			36.0842	34.4733			26.5763	26.5537
	43.7341	41.5594			43.5375	46.7257			40.1187	42.3574			36.0211	37.3379			26.3585	29.0146
	43.6487	53.7073			43.7025	53.3081			39.6969	55.5111			35.7307	45.4775			26.1831	34.0201
	43.864	4.11151			43.6757	4.0756			39.4317	3.76077			35.7056	3.08388			26.1884	2.69215
	42.851	36.1135			43.4688	39.0437			39.1523	34.9945			35.2532	32.4717			26.0494	24.3492
	43.4159	42.0003			45.9896	41.3752			40.0786	38.7802			36.3213	33.8209			26.7463	25.7483
	43.2388	47.2626			45.6445	39.0602			39.5679	36.5372			36.1136	32.5196			26.3057	25.1527
	46.798	40.2302			43.3827	41.9794			37.4854	38.211			34.2148	35.184			25.051	25.7013
	47.4996	43.9577			43.1626	51.2583			36.3814	54.6118			33.8873	42.2398			25.2888	30.9577
	44.1298	45.6006			43.0094	50.2341			38.6957	48.207			35.7379	40.4899			26.6602	30.3562
	41.7938	43.6353			42.6372	51.2309			38.393	54.0519			35.3263	39.1851			26.0754	28.1953
	41.7629	44.1195			42.6437	46.5218			38.5053	46.226			35.3879	46.591			26.0517	34.788
	41.8213	49.8612			42.6918	46.7945			38.4899	42.85			35.3841	36.4726			25.9525	29.4724
	43.4138	46.2155			42.8099	42.0641			38.9873	44.3124			36.2296	38.3274			26.4325	33.0894
	43.7186	55.7258			42.9682	61.3886			39.0482	65.1656			36.2388	52.7409			26.3933	36.5559
	46.3275	44.08			43.5984	39.731			40.1443	35.4585			37.0936	31.129			27.1228	23.8542
	46.448	44.6656			43.6838	40.7028			40.1708	34.1806			37.1219	29.9248			27.1753	23.0417
	53.0611	47.6873			44.4035	44.2487			38.2891	40.4875			35.8168	36.8123			26.5215	27.2708
	53.4451	42.3868			43.9109	48.327			38.0686	44.3628			35.7027	39.8679			26.4453	31.0675
	51.7314	41.9447			43.7819	44.1025			38.0341	42.4257			35.862	39.6886			26.3024	28.2033
	48.0448	41.0548			44.4345	44.3821			40.477	41.8239			36.9387	38.629			27.0607	28.2749
	47.4113	42.7914			44.8376	44.6509			41.0852	41.6056			37.0921	36.3086			27.339	27.4342
	45.8712	41.9188			45.6887	45.1611			43.3279	43.0653			38.2048	38.1741			28.0215	28.2087
	45.5836	37.0578			45.7477	36.793			43.4916	32.8068			38.1324	30.244			28.0426	23.4246
	45.5073	33.5389			46.0182	37.741			43.8789	32.6168			38.1508	29.2899			28.0669	25.0948
	45.4161	43.9703			46.2585	44.6014			44.396	43.6622			38.0748	38.5256			27.9014	28.5964
	44.9092	35.3436			46.3252	41.0872			44.6143	37.013			37.7599	35.2581			27.6801	27.2322
	43.7432	55.3399			46.1318	61.4726			44.6434	65.3693			37.2149	52.4873			27.6517	36.3131
	43.6607	48.9318			46.0237	50.3028			44.7582	52.2185			37.2689	42.5237			27.6921	34.3083
	40.376	27.922			41.8572	35.2511			38.9807	31.7118			35.3428	29.5326			26.294	25.8611
	40.6444	42.6075			42.754	43.0789			38.9362	38.7495			35.8111	35.8734			26.4846	26.6066
	43.1176	47.9749			43.9626	47.3326			39.6917	44.4209			38.3704	37.0401			29.1697	29.5916
	43.0567	40.3749			43.5788	37.9758			39.5684	35.2988			38.3452	33.8916			28.9766	25.0696
	43.1825	47.8199			42.939	50.7346			39.2182	51.6719			38.0045	43.4007			28.5049	32.4527
	42.5479	37.4707			43.0575	36.0275			41.1462	34.0692			39.0712	31.4316			27.8853	25.3029
	41.5751	43.6875			43.9238	44.7902			42.0681	41.6165			39.4085	36.0105			28.0131	26.6791
	41.9105	41.7867			44.8087	44.1951			42.7481	41.0258			39.9594	38.4198			28.7668	28.1699
	44.5467	39.0088			45.2264	45.7716			43.748	40.4735			39.8196	37.8009			28.5173	28.2318
	44.6783	44.7551			45.2716	44.7304			43.8126	42.106			39.8328	37.1811			28.5028	27.7046
	45.2552	40.4681			45.3519	35.6668			43.9115	31.1287			39.8211	27.3291			28.4233	22.9982
	47.5348	42.2577			45.3499	45.1399			43.7538	43.0526			39.6889	38.1468			28.5843	28.1587
	50.7105	39.001			46.4285	37.3505			43.8572	35.6507			38.7756	29.1931			28.2006	22.7945
	50.1489	0			46.4181	0			43.3029	0			38.0311	0			27.6542	0
	49.5511	41.4757			46.3216	47.3236			42.3969	48.5562			37.3163	41.537			27.0369	32.926
	49.5784	47.1484			46.3371	43.6663			42.3573	36.5498			37.2865	33.836			27.0391	26.466
	49.1135	46.7718			46.3095	39.2133			42.142	37.3294			36.7816	32.7082			26.7607	25.3765
	48.931	26.3326			46.1681	34.7747			42.2053	31.8012			36.5695	27.4183			26.5973	23.3317
	44.7991	34.4945			46.5365	35.1285			43.6075	33.0708			37.1384	30.8673			26.9919	24.5818
	44.6753	44.1609			46.5424	44.1996			43.6825	38.136			37.1422	34.2323			26.9822	26.8114
	44.3233	39.3642			46.6609	45.6469			44.2733	40.2403			37.5825	37.7232			27.2531	28.17
	44.4542	55.8416			46.7351	55.2396			44.5735	58.1177			37.6755	47.1438			27.4972	35.2497
	45.7565	34.6712			48.0241	41.2364			46.4378	36.4212			39.4145	34.4707			29.0641	26.7204
	45.7808	38.8902			48.0408	41.8279			46.4373	37.2971			39.4235	33.6081			29.0645	26.9491
	45.8293	54.8367			48.0411	54.782			46.5065	54.6181			39.4613	43.6417			29.0994	34.749
	46.691	40.5497			48.1665	43.23			46.6922	45.5777			39.845	38.5306			29.375	27.9204
	46.9296	46.4494			48.1963	44.7302			46.9189	42.0908			39.9758	37.4225			29.3556	27.6603
	47.5329	43.4459			48.0983	41.8885			46.9803	39.193			39.7118	35.4946			29.1831	27.1878
	47.6517	24.3659			48.0292	21.6161			46.9297	19.8438			39.7203	15.9218			29.1697	12.8242
	48.1854	36.934			47.8593	41.7028			46.6919	40.6307			40.2682	33.4603			29.7697	25.7607
	48.7348	36.3674			48.3664	42.4852			47.2709	41.262			40.6739	34.7766			30.1266	28.6028
	49.5285	36.6077			48.7953	45.9977			48.058	43.2213			41.8216	36.1495			30.9194	29.6754
	50.9276	34.137			49.6363	34.1638			49.0634	32.8215			42.6944	28.6801			31.8544	21.9881
	50.4885	40.6736			49.8204	40.1878			48.8882	34.6105			42.6188	30.5131			31.8878	23.5346
	50.1403	40.2107			50.0002	43.1515			48.9062	45.4982			42.6302	38.3979			32.0378	28.1644
	49.8833	38.0604			49.7771	39.3119			48.6593	34.5672			42.5523	32.1185			32.0249	23.8294
	49.2106	37.3479			49.2907	33.4887			48.3065	30.1638			42.2372	24.6714			32.1226	18.0042
	49.0612	31.1425			49.1518	37.1316			48.1655	38.9362			42.1791	39.4038			32.105	28.5504
	48.6615	41.9307			48.6499	41.6908			47.6088	38.2423			41.8688	33.4388			31.9515	25.5157
	47.1513	41.2777			47.1218	43.4926			45.5127	39.457			40.8763	36.1806			31.1069	26.6994
	47.1594	32.0512			46.998	32.4892			45.2362	26.54			40.7028	23.2954			30.9962	17.1879
	47.6681	60.487			46.176	67.4598			43.9343	70.8507			40.048	53.7947			30.502	38.9665
	47.7364	40.468			46.1439	46.6454			43.8519	43.4801			39.987	37.2396			30.5264	29.1495
	46.883	26.9765			45.3279	35.1294			42.4453	32.483			39.2135	23.5325			30.1502	18.324
	46.2091	42.7847			44.0668	47.041			40.689	45.3731			38.8416	38.1685			29.7473	29.3667
	46.5116	34.438			43.9941	44.3327			40.6508	41.219			38.8647	34.3711			29.7185	28.5184
	50.7784	0			44.5704	0			39.735	0			38.1234	0			28.8909	0
	50.7748	41.6584			44.6175	38.5736			39.7572	34.6505			38.0885	32.2733			28.9335	25.2491
	52.7569	42.2506			44.8174	38.4319			39.9624	35.4052			38.0813	33.5853			29.3372	26.1369
	48.8552	51.3141			44.5873	44.3854			39.5231	40.4811			37.4069	37.4253			28.9203	27.5626
	46.3674	53.2642			44.3519	63.4194			39.972	66.5445			38.5483	51.7483			29.4275	35.2857
	46.018	50.9317			44.4149	53.3076			40.2355	53.2348			38.9595	43.282			29.5667	34.6828
	45.605	43.402			44.6901	56.185			40.3958	56.3575			39.1862	46.2899			29.6421	33.2045
	45.1243	36.9265			44.8883	35.3211			40.4497	30.5314			39.1447	27.2789			29.5737	21.6056
	44.7834	23.8814			45.2091	25.414			40.6917	27.2668			39.4667	25.0888			29.7159	20.794
	44.6954	39.6324			46.5123	41.0245			41.1786	38.0795			40.2491	31.2173			30.3434	24.1952
	42.7157	47.2616			45.4247	43.4555			40.3307	36.4432			38.8325	33.8423			28.9151	26.4807
	41.0141	41.6924			44.0722	42.6046			41.3035	37.5114			38.3471	34.0845			28.0737	27.104
	40.7855	39.5786			44.0683	36.8666			41.4949	36.1632			38.3249	32.1624			28.0643	24.8302
	40.7563	46.5563			44.0507	57.2753			41.5098	59.0629			38.3375	46.8049			28.0745	32.6709
	41.6162	27.0304			44.3841	30.37			42.6581	25.649			38.573	23.9418			28.26	18.0354
	41.4827	46.1808			45.1141	50.0658			43.7288	53.4827			38.755	45.2042			28.5944	32.33
	43.3425	39.2566			47.3051	44.9638			46.4931	40.4674			40.8737	35.2997			30.4339	27.7346
	43.4073	36.0244			47.3196	38.2062			46.5353	32.165			40.8956	29.1011			30.4699	23.1835
	43.7479	47.1971			47.5717	43.8098			46.783	38.0965			41.0379	35.0879			30.7767	25.908
	43.9385	43.0307			47.8372	37.1275			47.0581	33.8311			41.2121	31.0845			30.9752	23.8322
	44.1916	38.3375			47.9951	37.0202			47.3037	35.2936			41.3459	29.1491			31.1354	22.6451
	48.6011	43.5546			52.6128	46.9379			52.506	42.5066			44.7229	37.8077			34.9251	28.015
	48.6283	26.9541			52.6993	30.7522			52.6071	26.4187			44.7733	24.9216			34.9948	19.1568
	48.5735	28.0223			53.722	30.8656			53.7583	26.1601			46.0364	24.3231			36.4003	18.3815
	48.219	34.1637			53.3177	32.45			53.3153	30.9401			45.9618	26.7769			36.3604	19.764
	44.0606	52.5225			49.2164	63.3695			49.3349	67.9807			45.3943	51.3087			36.1795	37.4889
	43.4705	41.54			47.9136	44.3804			47.8906	41.4149			44.299	38.5913			35.2157	28.2396
	44.7122	24.6685			44.9676	33.3754			42.9701	27.4093			41.8099	25.3982			31.9011	22.01
	45.9971	39.853			44.5009	43.8466			41.4078	40.1268			41.5754	36.2901			31.4801	26.7557
	46.0617	41.9639			44.4297	46.3435			41.0904	43.351			41.5127	37.3534			31.4476	29.4539
	46.3819	46.9452			45.2405	48.9088			40.6452	51.0118			41.7932	40.9662			31.4549	30.6435
	45.6066	46.6704			45.3697	43.533			40.7318	37.3471			41.9106	34.2062			31.6759	25.4271
	45.4105	44.5323			45.5171	43.976			40.7903	37.8405			42.0692	34.8172			31.7973	25.8072
	45.2844	41.3371			45.6054	45.2619			40.8918	42.99			42.0459	37.9335			31.7848	28.0832
	45.271	29.4702			45.6345	28.1747			40.9404	26.8389			42.0525	23.3579			31.7914	17.1385
	44.9969	23.8678			45.7698	21.807			41.028	20.5019			42.3527	16.7313			32.0507	13.1457
	46.1933	44.5631			45.8247	48.432			41.9107	46.1211			43.0402	39.1558			32.9839	31.1435
	46.8851	47.2346			44.9141	57.3306			43.0341	60.1213			43.8904	48.0236			33.9374	36.7844
	46.7503	43.7186			44.9681	55.7992			43.3834	56.6			44.221	46.4009			34.1131	33.6673
	46.3359	49.0273			45.0308	46.242			43.8695	42.0991			44.5373	36.4881			34.0841	29.4537
	46.0053	40.5739			45.1636	37.7424			44.1387	34.1628			44.6985	32.4986			34.1291	24.7215
	45.6515	40.4681			45.7102	35.6668			45.116	31.1287			45.516	27.3291			34.5475	22.9982
	39.6251	38.4699			44.5266	40.3499			46.8441	37.0903			47.2333	35.4822			33.8482	26.9959
	39.5841	42.2133			44.5014	46.9533			46.923	42.627			47.256	37.832			33.8303	27.8196
	19.1003	38.7981			19.6943	45.7256			18.2986	49.8417			16.5804	50.6696			13.1941	35.3014
	28.4813	37.0669			28.6654	36.8415			27.1969	32.7766			25.0763	30.2616			20.0496	23.4136
	30.564	38.6156			30.7883	45.0704			29.5546	40.7985			27.3881	35.6865			21.9187	28.1163
	31.0509	46.0151			31.2269	45.6936			29.9531	41.0453			27.8228	42.2778			22.2777	31.9521
	46.1098	47.2925			42.1104	57.1541			40.3	59.974			38.1758	47.8506			31.2899	36.7689
	46.7325	37.577			42.3181	36.988			40.2381	33.5081			38.1183	32.4849			31.4114	24.1381
	42.661	44.7599			42.949	48.6987			39.9891	49.3086			37.9827	41.1294			31.6798	29.2829
	41.9176	37.8813			40.9485	38.7177			37.587	35.9274			36.1731	31.3905			29.5703	23.0801
	44.4231	37.5002			40.8675	37.0222			37.533	33.5262			37.0165	32.64			30.5382	24.1792
	44.481	0			40.8161	0			37.5223	0			36.9674	0			30.569	0
	44.1808	38.4075			39.4946	39.0348			36.8392	36.2201			36.9779	31.8284			30.2238	24.4669
	41.6941	39.2306			38.8183	43.6194			36.7202	39.5523			36.5613	34.0726			29.9914	25.2533
	43.8889	44.1764			40.7139	41.8479			39.1829	35.8547			37.5367	32.2878			30.7011	24.3188
	44.1011	45.0709			40.8248	43.7453			39.2416	37.4993			37.4226	34.2193			30.676	26.7269
	45.0578	39.1166			41.1445	36.9299			39.6153	34.4746			37.5351	32.2832			31.1639	25.9141
	47.9687	38.4254			43.9874	46.2565			42.4065	41.0181			39.2065	37.0975			32.8559	27.2545
	49.2403	53.1158			45.9212	54.2359			44.4045	55.3689			40.6748	45.7879			34.145	33.2797
	48.1885	42.63			45.2317	46.7472			43.0137	42.9313			39.4336	37.7429			32.5781	28.0408
	47.8185	45.7063			46.0821	41.4497			43.7607	36.203			39.3222	32.4214			32.6193	25.0087
	47.4175	32.8409			45.783	36.8346			43.3863	32.15			39.1443	29.0784			32.3822	24.003
	46.4788	39.6893			45.5412	41.9831			42.9157	37.1735			39.138	33.6317			32.1184	26.7758
	45.4202	54.2511			44.9371	62.2307			41.9974	66.0145			38.3866	52.012			31.0041	35.8335
	45.0146	40.7115			44.7322	45.1261			41.8335	41.7477			37.865	36.1233			30.5985	28.5444
	44.676	43.8776			44.435	43.5907			41.7341	40.7689			37.8499	36.426			30.0708	27.8936
	43.7763	40.1951			46.1663	43.523			44.8682	40.3212			38.5815	36.1243			30.583	26.4528
	43.8048	43.1217			46.3002	43.0286			45.1869	41.1519			39.0339	39.1991			30.7111	28.1706
	43.5817	49.5328			46.1367	58.889			45.2198	61.8281			38.9517	48.7947			30.4882	33.7141
	43.6736	45.681			46.1243	50.1354			45.6712	48.0897			39.3082	40.3371			30.7309	30.3241
[truncated: 10,494 more rows]

## Sheet: Fig3c
Sertoli				Preleptotene				Leptotene				Zygotene				Pachytene
CO	NCO	Control		CO	NCO	Control		CO	NCO	Control		CO	NCO	Control		CO	NCO	Control
0.250422	0.220343	0.263897		0.232077	0.197225	0.235945		0.235406	0.190409	0.228266		0.213533	0.21352	0.224625		0.153597	0.151286	0.165739
0.186065	0.232601	0.257838		0.161434	0.196805	0.242626		0.195468	0.226692	0.263026		0.169329	0.193949	0.21014		0.12017	0.163593	0.173679
0.207255	0.233474	0.254439		0.181598	0.210676	0.223107		0.176113	0.257466	0.219556		0.180209	0.253871	0.187641		0.111862	0.177431	0.160365
0.226673	0.221376	0.216461		0.214792	0.259371	0.203722		0.17903	0.211557	0.190842		0.155116	0.239666	0.196052		0.131303	0.192726	0.169785
0.163838	0.246259	0.202915		0.181828	0.244268	0.222432		0.198004	0.243389	0.208039		0.175985	0.247818	0.19774		0.136146	0.174154	0.13332
0.230392	0.217653	0.210752		0.196496	0.259602	0.194454		0.214163	0.271397	0.169978		0.194179	0.246073	0.188182		0.150631	0.203918	0.147455
0.184562	0.205057	0.229246		0.168048	0.245312	0.265718		0.212002	0.251023	0.174523		0.181456	0.235211	0.187945		0.119881	0.205118	0.150965
0.31114	0.231491	0.301198		0.329196	0.244932	0.342726		0.352062	0.236464	0.398339		0.258271	0.233407	0.286477		0.204455	0.186631	0.196813
0.29622	0.210165	0.230457		0.28591	0.232999	0.31919		0.287222	0.24456	0.345002		0.24464	0.229165	0.26922		0.181671	0.202887	0.181513
0.296928	0.235332	0.275275		0.284857	0.207482	0.29017		0.292035	0.211222	0.275885		0.236146	0.232834	0.244542		0.179681	0.183162	0.188716
0.253058	0.241392	0.282671		0.279768	0.216091	0.299876		0.270813	0.236705	0.329203		0.226916	0.231218	0.294503		0.177428	0.163475	0.178848
0.215234	0.200642	0.250338		0.275106	0.224709	0.24206		0.241472	0.175142	0.248338		0.214901	0.199054	0.225617		0.17124	0.140579	0.179374
0.300276	0.204408	0.279093		0.310127	0.213597	0.289212		0.280876	0.204361	0.314502		0.228728	0.187269	0.244704		0.193035	0.15063	0.200871
0.28734	0.200001	0		0.259107	0.188759	0		0.235319	0.205377	0		0.224571	0.217694	0		0.171772	0.15789	0
0.238516	0.222686	0.184171		0.260036	0.211355	0.171872		0.232519	0.196853	0.119989		0.206279	0.177224	0		0.173458	0.172627	0
0.254558	0.224363	0.221398		0.226752	0.216409	0.254683		0.220338	0.230588	0.209131		0.202726	0.175149	0.183654		0.169544	0.128597	0.134927
0.218138	0.192182	0.253324		0.259203	0.206246	0.211638		0.23096	0.158471	0.218831		0.211546	0.18143	0.178031		0.172147	0.147318	0.147367
0.220082	0.239958	0.274389		0.280037	0.245594	0.289436		0.243294	0.216366	0.270816		0.20456	0.200361	0.252967		0.171054	0.166319	0.199927
0.244996	0.209255	0.279169		0.248178	0.172664	0.304431		0.238454	0.186317	0.30489		0.189948	0.166306	0.269106		0.168089	0.139858	0.211003
0.23335	0.229746	0.253535		0.192767	0.18805	0.21952		0.188182	0.196561	0.254712		0.170529	0.176806	0.1884		0.146541	0.156412	0.141515
0.234211	0.202421	0.164589		0.252281	0.172245	0.196678		0.237775	0.175557	0.174151		0.196548	0.206532	0.166972		0.167241	0.11801	0.13593
0.179572	0.249298	0.273653		0.267516	0.208881	0.271556		0.225997	0.175881	0.300763		0.156954	0.187479	0.221158		0.138071	0.134954	0.191478
0.269174	0.229608	0.242988		0.238107	0.22392	0.21863		0.228417	0.273732	0.200275		0.209205	0.230055	0.201726		0.172227	0.160658	0.120703
0.253432	0.213642	0.252081		0.242218	0.24297	0.234435		0.211318	0.274243	0.225384		0.193521	0.199416	0.180367		0.16026	0.174836	0.128468
0.227997	0.247996	0.293305		0.257136	0.250722	0.307225		0.260118	0.264445	0.335923		0.218503	0.245109	0.264878		0.169636	0.183505	0.185919
0.25843	0.227032	0.214514		0.274164	0.25978	0.222316		0.267243	0.275438	0.198663		0.243445	0.220064	0.179735		0.154026	0.162292	0.127749
0.277206	0.237535	0.236563		0.28898	0.243873	0.275183		0.288657	0.298321	0.279697		0.245407	0.232659	0.234875		0.163406	0.21955	0.182295
0.249834	0.210473	0.250162		0.317188	0.18138	0.194992		0.321655	0.189652	0.23524		0.260633	0.180212	0.253292		0.153774	0.122046	0.184095
0.27481	0.172149	0.230205		0.259836	0.202582	0.237777		0.215638	0.197685	0.234202		0.196253	0.171255	0.277191		0.16521	0.145375	0.159139
0.269459	0.219187	0.213095		0.275962	0.206248	0.238359		0.243341	0.203385	0.20153		0.214493	0.206313	0.226296		0.162295	0.14756	0.159073
0.288498	0.190987	0.199652		0.231538	0.197307	0.227788		0.226762	0.166652	0.243331		0.18869	0.182249	0.205542		0.144524	0.132174	0.168278
0.21642	0.254644	0.218347		0.260147	0.245909	0.194505		0.196382	0.217856	0.201861		0.19899	0.199359	0.19195		0.140966	0.156575	0.13553
0.24504	0.226217	0.22478		0.276062	0.200264	0.228042		0.265129	0.219491	0.228027		0.207369	0.201977	0.215735		0.177605	0.167699	0.167272
0.243649	0.245652	0.291872		0.256266	0.232922	0.305458		0.258854	0.201247	0.341915		0.215798	0.192311	0.326391		0.156015	0.157037	0.248526
0.30841	0.241908	0		0.311784	0.254782	0		0.3018	0.263691	0		0.265645	0.216172	0		0.166852	0.175583	0
0.287377	0	0.258653		0.309667	0	0.24283		0.333083	0	0.232438		0.249478	0	0.208662		0.179629	0	0
0.171809	0.250253	0.227451		0.221965	0.21808	0.311367		0.19152	0.199312	0.340328		0.198149	0.202923	0.254226		0.152195	0.158962	0.174101
0.236689	0.266579	0.244777		0.210846	0.210663	0.283915		0.197312	0.199136	0.304997		0.18226	0.193322	0.23042		0.164654	0.150471	0.169766
0.230706	0.253204	0.250138		0.25056	0.204214	0.257622		0.216901	0.171783	0.225728		0.197224	0.168689	0.206654		0.160431	0.146475	0.163016
0.223187	0.274992	0.25861		0.280463	0.218215	0.260963		0.280621	0.17282	0.234073		0.235561	0.186332	0.212251		0	0.143763	0.175816
0.281864	0.23576	0.20572		0.328184	0.218783	0.207303		0.335347	0.203162	0.217294		0.270231	0.182933	0.189087		0.172495	0.135329	0.173451
0.348341	0	0.271432		0.357079	0.221913	0.30079		0.392837	0	0.307265		0.285841	0	0.277115		0.212723	0	0.216558
0.258637	0.283081	0.203831		0.315605	0.221361	0.187082		0.317714	0.262403	0.177061		0.250017	0.18539	0.161058		0.184645	0.14877	0.126974
0.239422	0.264612	0.229978		0.338221	0.259155	0.177884		0.27133	0.244029	0.161187		0.231376	0.224377	0		0.165716	0.166826	0
0.263489	0.216312	0		0.355282	0.273345	0		0.402785	0.208196	0		0.278723	0.18205	0		0.199382	0.149129	0
0	0.208269	0.248624		0.286189	0.191924	0.209222		0.243435	0.204911	0.216681		0	0.197639	0.209818		0	0.144605	0.1879
0.215115	0.22746	0.112104		0.210032	0.22844	0.126026		0.192172	0.179578	0		0.193787	0.168909	0		0.139662	0.134179	0
0.217424	0.237109	0.280423		0.268861	0.237046	0.223053		0.225245	0.236836	0.195854		0.198773	0.189195	0.176627		0.154022	0.139107	0.136085
0.259088	0.222601	0.248842		0.250493	0.244952	0.271644		0.199682	0.209777	0.217098		0.196382	0.203975	0.227884		0.159225	0.130844	0.181464
0.271694	0.229623	0.27078		0.245027	0.24622	0.246145		0.253154	0.213356	0.217484		0.202737	0.177099	0.215947		0.164296	0.157169	0.174825
0.247026	0.225924	0.230427		0.233069	0.189726	0.241059		0.221414	0.166567	0.208438		0.19722	0.172418	0.177923		0.149132	0.123615	0.177013
0.240914	0.217969	0.25915		0.265715	0.179078	0.30014		0.254069	0.155122	0.312997		0.193856	0.17393	0.247727		0.163724	0.127722	0.196769
0.287664	0.180184	0.199399		0.386928	0.199868	0.25412		0.405983	0.20478	0.2442		0.283884	0.190625	0.190432		0.189172	0.135332	0.143638
0.310788	0.2153	0.219609		0.369815	0.213904	0.194637		0.385109	0.189076	0.188737		0.282406	0.178751	0.185065		0.189602	0.130724	0.136742
0.221541	0.210141	0.237928		0.192631	0.206625	0.213716		0.182745	0.178955	0.206229		0.153605	0.16887	0.191667		0.121633	0.13329	0.159991
0.273821	0.220883	0.264689		0.296229	0.218526	0.247535		0.267188	0.170107	0.21934		0.233182	0.167945	0.216624		0.178817	0.140368	0.174005
0.278355	0.208289	0.280587		0.263019	0.188114	0.271369		0.244067	0.204349	0.257006		0.239608	0.168317	0.223364		0.149375	0.136196	0.186869
0.268644	0.206428	0.216979		0.27684	0.228415	0.242115		0.260335	0.235637	0.219167		0.236532	0.194628	0.17913		0.163934	0.161214	0.155121
0.275482	0.231961	0.210095		0.257934	0.238029	0.231828		0.235879	0.220113	0.249498		0.220241	0.209539	0.18475		0.150799	0.170169	0.139107
0.276114	0.230356	0.248656		0.25453	0.225254	0.271213		0.238376	0.226494	0.261494		0.205468	0.188852	0.22146		0.177782	0.160574	0.175445
0.27562	0.275623	0.22416		0.286007	0.255843	0.239556		0.320436	0.258165	0.213911		0.23912	0.217793	0.189645		0.182813	0.165076	0.153179
0.249019	0.230567	0.202969		0.268089	0.250439	0.185032		0.257866	0.20503	0.153782		0.237698	0.20165	0.171616		0.17679	0.14294	0.122266
0.269311	0.208387	0.265276		0.242076	0.248437	0.257334		0.245511	0.235202	0.23023		0.223155	0.188791	0.186645		0.188524	0.129612	0.170413
0.248247	0.235739	0.20863		0.248885	0.239744	0.224547		0.233465	0.182831	0.181252		0.209369	0.177191	0.157502		0.167188	0.128482	0.118733
0.238317	0.22343	0.230757		0.225417	0.244126	0.312603		0.203562	0.192622	0.34038		0.181498	0.206789	0.273033		0.155862	0.144248	0.184161
0.281019	0.219986	0.264268		0.264799	0.205312	0.263026		0.291313	0.187885	0.309187		0.24171	0.181285	0.235589		0.171249	0.129141	0.170142
0.295504	0.223026	0.233996		0.235415	0.240635	0.223308		0.282992	0.209799	0.213263		0.237059	0.180582	0.20645		0.159761	0.130811	0.14243
0.280665	0.184694	0.244244		0.283452	0.238458	0.208402		0.2994	0.203989	0.178862		0.261201	0.172233	0.165737		0.2057	0.117633	0.147407
0.248896	0.196231	0.22334		0.319523	0.243996	0.250486		0.366002	0.200778	0.209295		0.287557	0.173166	0.194223		0.213619	0.141826	0.140001
0.269498	0.244411	0.240337		0.266045	0.202367	0.241412		0.22807	0.204582	0.259229		0.230717	0.191695	0.189762		0.177328	0.125365	0.179168
0.283759	0.219205	0.231091		0.265514	0.219376	0.260583		0.254088	0.204495	0.291784		0.234512	0.183223	0.238962		0.178053	0.151928	0.155903
0.233604	0.270144	0.242285		0.255498	0.202762	0.353461		0.272027	0.200401	0.344371		0.22477	0.215555	0.291889		0.175058	0.126302	0.186463
0.253409	0.216499	0.271956		0.240702	0.216262	0.304328		0.241812	0.191262	0.296079		0.239884	0.180741	0.235221		0.184876	0.132078	0.156241
0.18471	0.220718	0.289532		0.230884	0.227792	0.222772		0.23779	0.226543	0.24702		0.223919	0.200531	0.211353		0.181411	0.1414	0.148772
0.244609	0.259335	0.185779		0.24706	0.255169	0.217421		0.279465	0.258625	0.199354		0.236527	0.208915	0.191353		0.200476	0.165329	0.131167
0.246659	0.210856	0.210613		0.262473	0.236377	0.229269		0.231982	0.220901	0.221708		0.235042	0.198312	0.226674		0.187285	0.154532	0.156328
0.272851	0.24052	0		0.246823	0.245618	0		0.227888	0.253245	0		0.22879	0.212903	0		0.182391	0.15786	0
0.242998	0.193225	0.259076		0.236917	0.257531	0.205154		0.242109	0.257639	0.209208		0.229285	0	0.191148		0.195747	0	0.142677
0.253148	0.218118	0.20388		0.266501	0.231642	0.2052		0.26959	0.244529	0.189098		0.25315	0.199646	0.184257		0.200105	0.143731	0.143046
0.227568	0.223912	0.284532		0.290876	0.239569	0.282835		0.264662	0.204118	0.273732		0.255423	0.187765	0.227535		0.219433	0.131298	0.147662
0.354897	0.250663	0.31194		0.354586	0.185445	0.315751		0.373303	0.199971	0.346353		0.300991	0.170106	0.239792		0.221231	0.150438	0.190528
0.287663	0.234742	0.267687		0.33364	0.187727	0.255447		0.373003	0.213619	0.242582		0.29637	0.194535	0.225945		0.227449	0.143432	0.173875
0.238823	0.20031	0.24993		0.295206	0.166034	0.232188		0.288695	0.18126	0.234617		0.271463	0.173319	0.200864		0.217009	0.13138	0.13846
0.294938	0.213416	0.268463		0.274781	0.234791	0.218706		0.242379	0.184888	0.211415		0.307903	0.174138	0.221824		0.240321	0.121415	0.166963
0.259915	0.254455	0.241912		0.301332	0.206085	0.241601		0.309431	0.1896	0.222659		0.258837	0.184821	0.2012		0.222849	0.145792	0.147525
0.270442	0.249433	0.249348		0.254248	0.228017	0.274305		0.289818	0.181696	0.232054		0.218638	0.2047	0.214128		0.157369	0.145146	0.181377
0.243976	0.22139	0.27042		0.292987	0.199717	0.269002		0.361376	0.163533	0.251231		0.242361	0.179043	0.239446		0.198794	0.161531	0.159147
0.244272	0.213935	0.206522		0.359213	0.161551	0.184313		0.347122	0.195249	0		0.276702	0.176756	0		0.189495	0	0
0.331735	0.242274	0.287288		0.368336	0.224799	0.260305		0.378872	0.177264	0.264579		0.298915	0.162977	0.241644		0.222813	0.129523	0.178674
0.360569	0.225326	0.350343		0.39402	0.213786	0.36061		0.435804	0.183383	0.43391		0.318165	0.156865	0.294894		0.221454	0.117	0.199533
0.323505	0.220843	0.26024		0.419411	0.20373	0.264868		0.455361	0.177259	0.218677		0.310979	0.164723	0.198785		0.203372	0.130774	0.161188
0.362985	0.184363	0.203332		0.394394	0.213311	0.237304		0.44422	0.184311	0.197207		0.320994	0.197652	0.181927		0.215199	0.142647	0.154729
0.283045	0.211682	0.258114		0.356677	0.234457	0.240489		0.376025	0.182123	0.218378		0.279663	0.188145	0.188364		0.192107	0.137315	0.131474
0.305207	0.23043	0.258521		0.328412	0.206644	0.264857		0.4165	0.189474	0.214237		0.331009	0.190618	0.207347		0.204057	0.137558	0.15264
0.302919	0.202553	0.182605		0.351516	0.221891	0.182024		0.357734	0.19577	0.172814		0.270556	0.191497	0.177508		0.20655	0.145637	0.133256
0.305712	0.216683	0.256881		0.335399	0.229624	0.251413		0.380507	0.183479	0.229496		0.273339	0.190075	0.202538		0.194145	0.135436	0.154313
0.266298	0.196346	0.220682		0.244982	0.168706	0.237092		0.193824	0.174156	0.199726		0.206463	0.16054	0.183427		0.137305	0.118348	0.143894
0.256601	0.203344	0.18856		0.235545	0.245708	0.182914		0.242493	0.25325	0.183577		0.216482	0.194942	0.176988		0.142645	0.177834	0.143227
0.250537	0.195529	0.263023		0.24262	0.216253	0.249415		0.229908	0.248566	0.215313		0.202332	0.195871	0.179599		0.143249	0.175167	0.154228
0.267389	0.206405	0.225113		0.229736	0.242099	0.266128		0.191407	0.258357	0.25278		0.195493	0.200493	0.227232		0.129385	0.180999	0.18468
0.291911	0.217584	0.19418		0.242808	0.252015	0.206935		0.209762	0.286201	0.17345		0.196591	0.226485	0.158131		0.140309	0.177135	0.100256
0.245026	0.279113	0.2086		0.237349	0.225565	0.271722		0.238233	0.243362	0.278664		0.199719	0.217932	0.231806		0.146803	0.164136	0.167844
0.242432	0.259768	0.229703		0.214595	0.271029	0.224694		0.214024	0.2822	0.19351		0.163702	0.215622	0.195327		0.14598	0.173739	0.153649
0.29864	0.280487	0.182706		0.292418	0.256175	0.19056		0.303943	0.240556	0.197024		0.230221	0.219399	0.181117		0.163518	0.183249	0.1347
0.253392	0.278144	0.168506		0.257196	0.281628	0.206861		0.260464	0.280224	0.198133		0.20787	0.211289	0.176699		0.137379	0.179951	0.134998
0.282113	0.306105	0.30502		0.294197	0.25788	0.303567		0.283907	0.301749	0.326041		0.228352	0.231156	0.271158		0.15851	0.196429	0.181756
0.283232	0.2849	0.211467		0.263352	0.281834	0.23801		0.229548	0.280019	0.229838		0.203374	0.223545	0.229515		0.140828	0.1738	0.179537
0.241533	0.222951	0.229062		0.269745	0.272308	0.232067		0.192325	0.281982	0.267815		0.189126	0.205985	0.236547		0.137916	0.187258	0.171602
0.246808	0.222929	0.238327		0.223795	0.235623	0.272087		0.202904	0.252087	0.256677		0.170003	0.210988	0.231508		0.143485	0.174492	0.222833
0.24951	0.23196	0.247284		0.237604	0.250515	0.20951		0.209443	0.270023	0.194617		0.177407	0.210019	0.176311		0.131061	0.176319	0.139626
0.2336	0.227936	0.239136		0.249048	0.262091	0.250305		0.21649	0.25022	0.238078		0.193395	0.228223	0.214875		0.145285	0.164935	0.176289
0.253306	0.209211	0.229339		0.285497	0.242115	0.252344		0.295153	0.223474	0.239837		0.257542	0.219747	0.254517		0.166044	0.153135	0.199427
0.288525	0.271598	0.263284		0.309806	0.257666	0.285386		0.308278	0.256982	0.320658		0.257592	0.232541	0.243208		0.191522	0.168446	0.178417
0.275182	0.266534	0.281321		0.30805	0.24748	0.271191		0.272382	0.236153	0.253453		0.247519	0.228551	0.243099		0.170424	0.157688	0.175822
0.309879	0.283061	0.293483		0.320735	0.236947	0.282979		0.295067	0.24353	0.288952		0.24564	0.239512	0.239696		0.189358	0.178903	0.190183
0.297242	0.307525	0.247336		0.270355	0.250364	0.238642		0.268135	0.293245	0.193905		0.238252	0.233578	0.179856		0.175565	0.177315	0.160159
0.332363	0.310905	0.286713		0.31988	0.271661	0.268165		0.317427	0.317429	0.240495		0.260603	0.242113	0.213401		0.185356	0.178164	0.189827
0.217628	0.24503	0.239412		0.300069	0.288432	0.28879		0.266442	0.307293	0.268356		0.218111	0.259078	0.218571		0.194035	0.196686	0.145456
0.237329	0.254543	0		0.247505	0.339119	0		0.226645	0.36188	0		0.186901	0.269013	0		0.157216	0.163457	0
0.22409	0.304374	0.18856		0.204282	0.341841	0.182914		0.190256	0.398521	0.183577		0.16876	0.283724	0.176988		0.156027	0.207358	0.143227
0.175741	0.285941	0		0.207841	0.352887	0		0.191059	0.360999	0		0.193186	0.27961	0		0.135162	0.184485	0
0.307429	0.34048	0.208373		0.376285	0.362612	0.237858		0.414925	0.436652	0.194094		0.283305	0.294467	0.188964		0.214147	0.207245	0.124824
0.27138	0.32859	0.162884		0.348324	0.352587	0.186073		0.383826	0.426969	0.162766		0.305108	0.314706	0.167483		0.20406	0.200015	0.126673
0.305706	0.319544	0.21584		0.342363	0.331817	0.233967		0.363581	0.404018	0.15752		0.270253	0.303318	0.17994		0.194786	0.205673	0.125485
0.286563	0.315136	0.268527		0.291586	0.351716	0.307649		0.275457	0.374802	0.300389		0.221258	0.268876	0.233531		0.156611	0.177532	0.177074
0.302935	0.316915	0.175819		0.269356	0.361524	0.171873		0.259527	0.415761	0.129054		0.249901	0.29592	0.133738		0.194063	0.189879	0.122065
0.229962	0.282766	0.214597		0.250384	0.312697	0.19937		0.210838	0.304307	0.211063		0.196527	0.259548	0.206514		0.146187	0.206442	0.143016
0.246283	0.277954	0.220843		0.256202	0.293776	0.204414		0.238809	0.273167	0.177728		0.199722	0.228074	0.165424		0.1538	0.175631	0.130774
0.207195	0.263943	0.22767		0.246037	0.265935	0.322777		0.246512	0.27655	0.330924		0.218155	0.229373	0.260244		0.179865	0.189542	0.216882
0.312089	0.231192	0.183213		0.325515	0.296409	0.184529		0.311352	0.324877	0.156807		0.261314	0.247486	0.14079		0.191106	0.205476	0.118936
0.325454	0.253359	0.277757		0.331175	0.287248	0.201214		0.351225	0.29552	0.197988		0.275314	0.228989	0.199679		0.198895	0.192508	0.164696
0.306524	0.237237	0.200008		0.361733	0.267754	0.252997		0.350543	0.293965	0.28271		0.267858	0.232788	0.224993		0.200388	0.175581	0.184303
0.282802	0.294879	0.226625		0.321341	0.280293	0.241771		0.31305	0.298994	0.253962		0.275257	0.243406	0.259702		0.187008	0.176851	0.18594
0.254281	0.273248	0.223389		0.323822	0.28618	0.204788		0.309381	0.292372	0.190033		0.264085	0.215373	0.180573		0.184981	0.186008	0.134054
0.298103	0.311169	0.200934		0.295296	0.298171	0.237167		0.307322	0.2754	0.227973		0.248637	0.242133	0.210758		0.179357	0.178782	0.169293
0.275787	0.240358	0.314819		0.305241	0.284569	0.247351		0.270312	0.261254	0.247622		0.24724	0.229573	0.203121		0.186971	0.177608	0.157012
0.314249	0.272178	0.250845		0.328998	0.280569	0.197691		0.334932	0.276988	0.197757		0.256241	0.221411	0.178096		0.183983	0.182848	0.160599
0.237177	0.255114	0.211545		0.254895	0.285476	0.276392		0.243827	0.261483	0		0.212197	0.225788	0		0.17223	0.185065	0
0.303393	0.272092	0.221833		0.235838	0.285172	0.232999		0.195974	0.291936	0.214629		0.19593	0.213148	0.212568		0.151098	0.159656	0.171996
0.276687	0.352464	0.234168		0.219476	0.289585	0.200772		0.220749	0.294468	0.195812		0.210672	0.235234	0.192716		0.168871	0.171846	0.13878
0.241932	0.299664	0.211231		0.237669	0.283211	0.228238		0.221064	0.298713	0.169692		0.190706	0.236617	0.191909		0.140866	0.19289	0.133283
0.228802	0.297472	0.201514		0.256278	0.292635	0.202035		0.220316	0.300007	0.172555		0.195581	0.230453	0.187225		0.169091	0.190187	0.127229
0.242635	0.300938	0.266923		0.236574	0.26508	0.225731		0.215373	0.284312	0.226772		0.19217	0.233113	0.221459		0.136516	0.176971	0.176689
0.221957	0.219655	0.288173		0.228153	0.244236	0.28452		0.188246	0.236372	0.33908		0.183152	0.214632	0.251988		0.133914	0.16495	0.206849
0.21307	0.206973	0		0.21947	0.234075	0		0.202498	0.221908	0		0.207843	0.206386	0		0.14819	0.184006	0
0.271019	0.201938	0		0.263231	0.243085	0		0.273547	0.219842	0		0.233737	0.203961	0		0.16846	0.163696	0
0.280072	0.197974	0.247332		0.287188	0.248275	0.28238		0.234483	0.212588	0.28476		0.218245	0.194373	0.238898		0.175975	0.163587	0.162629
0.241719	0.228565	0.271992		0.243604	0.232903	0.270418		0.235723	0.193565	0.238195		0.187193	0.188019	0.223895		0.142181	0.165828	0.192812
0.305986	0.232069	0.282671		0.346401	0.243337	0.299876		0.399358	0.233882	0.329203		0.272296	0.193455	0.294503		0.184667	0.167976	0.178848
0.237588	0.22216	0.286719		0.278023	0.250406	0.269177		0.279549	0.221479	0.220971		0.246621	0.210664	0.21785		0.203527	0.157889	0.173707
0.232427	0.212514	0.235096		0.320431	0.260224	0.25634		0.316811	0.253405	0.272695		0.261749	0.19848	0.23623		0.184101	0.168704	0.191371
0.246885	0.217132	0.220571		0.364424	0.260155	0.25001		0.383363	0.248701	0.21846		0.279093	0.22379	0.210427		0.196536	0.165402	0.164249
0.292537	0.247007	0.115986		0.372739	0.222841	0.201887		0.362773	0.220939	0.156267		0.304024	0.198031	0		0.202051	0.153359	0
0.310865	0.272366	0.240905		0.367565	0.259467	0.263818		0.40708	0.240973	0.272348		0.315655	0.196326	0.204262		0.213828	0.173233	0.174569
0.386457	0.210092	0.238042		0.353775	0.241231	0.224081		0.422868	0.221793	0.277031		0.335417	0.197015	0.206465		0.214949	0.165476	0.162119
0.367731	0.221697	0.252823		0.411476	0.247477	0.254791		0.466347	0.213075	0.226199		0.322675	0.163079	0.209227		0.221358	0.148674	0.150212
0.383092	0.21121	0.212143		0.375864	0.199631	0.19722		0.457783	0.164633	0.168961		0.289681	0.155554	0.15344		0.182535	0.13057	0.117554
0.27359	0	0.212659		0.402341	0	0.227791		0.451178	0	0.229439		0.306361	0	0.188845		0.224387	0	0.153534
0.262	0.261944	0.248293		0.311641	0.199172	0.237016		0.289738	0.195402	0.200264		0.253654	0.172964	0.181356		0.196933	0.137908	0.154445
0.240629	0.137733	0.265124		0.296104	0.182754	0.238332		0.313434	0.150062	0.20826		0.269471	0.111938	0.18609		0.196499	0.0691587	0.162314
0.273768	0.216723	0.189245		0.268267	0.213296	0.217936		0.299905	0.163061	0.189477		0.263083	0.123934	0.165471		0.252592	0.113431	0.144016
0.253401	0.209273	0.190872		0.264121	0.209295	0.175146		0.26581	0.155521	0.193844		0.255509	0.175219	0.176574		0.231644	0.145488	0.144404
0.245228	0.188933	0.260508		0.304504	0.196975	0.331804		0.305895	0.185945	0.377661		0.276546	0.199186	0.287495		0.201077	0.158532	0.199719
0.273706	0.248871	0.227451		0.291295	0.232975	0.311367		0.293907	0.228895	0.340328		0.274648	0.191433	0.254226		0.187969	0.186024	0.174101
0.249413	0.276645	0.211564		0.268504	0.220206	0.203051		0.297219	0.232147	0.176016		0.248005	0.202824	0.15195		0.185432	0.160213	0.116006
0.292022	0.232156	0.20746		0.34673	0.219085	0.238657		0.357484	0.194719	0.226059		0.299922	0.200472	0.21565		0.252363	0.151013	0.149836
0.281659	0.235691	0		0.326709	0.229585	0		0.342097	0.248898	0		0.327887	0	0		0.231733	0	0
0.273389	0.250286	0.184634		0.311501	0.237331	0.166868		0.336926	0.222563	0.192739		0.330544	0.195864	0.142337		0.236601	0.163974	0.117414
0.253603	0.243766	0.226904		0.312032	0.244092	0.239888		0.333458	0.230294	0.262126		0.305935	0.191201	0.217609		0.269529	0.168155	0.16079
0.287886	0.237473	0.234074		0.340242	0.21285	0.232043		0.404345	0.211965	0.226404		0.340589	0.18674	0.212698		0.263523	0.145733	0.152712
0.312171	0.229433	0		0.429858	0.232725	0.190266		0.461871	0.216364	0		0.419592	0.190782	0		0.321811	0.148278	0
0.271084	0.246454	0.216951		0.420047	0.240611	0.213918		0.459121	0.209439	0.195252		0.442376	0.179767	0.161355		0.303828	0.151142	0.124286
0.293616	0.252715	0.25266		0.414105	0.249164	0.281682		0.479361	0.194063	0.28713		0.45423	0.181645	0.239037		0.328347	0.132714	0.187492
0.30311	0.231199	0.230766		0.281481	0.246283	0.284344		0.295821	0.186654	0.322812		0.22797	0.165381	0.226467		0.187245	0.145666	0.188205
0.292463	0.205158	0.208091		0.255386	0.219653	0.257819		0.234361	0.177329	0.259794		0.203906	0.18046	0.205792		0.162108	0.148636	0.156018
0.233107	0.252224	0.311923		0.27164	0.230549	0.320705		0.260117	0.206151	0.377321		0.202992	0.176782	0.286379		0.175261	0.170896	0.199952
0.296629	0.307028	0.248845		0.305998	0.296895	0.250922		0.314951	0.264227	0.244709		0.24265	0.253937	0.220171		0.199201	0.165521	0.18087
0.283477	0.222711	0.279387		0.296248	0.251671	0.305519		0.256852	0.231695	0.320375		0.204634	0.214085	0.269728		0.193201	0.15243	0.17597
0.222843	0.237789	0.183211		0.26444	0.266472	0.143819		0.239012	0.27329	0.128005		0.207044	0.207667	0.141214		0.166667	0.14866	0.125919
0.240259	0.242916	0.260845		0.26828	0.254586	0.262951		0.240948	0.239688	0.238428		0.225628	0.216345	0.208499		0.172917	0.157055	0.165939
0.198552	0.238081	0.200053		0.202198	0.258474	0.234662		0.188164	0.215093	0.197034		0.182103	0.214072	0.18934		0.130862	0.148927	0.134382
0.207207	0.271101	0.272258		0.181361	0.230163	0.30717		0.160238	0.21985	0.330413		0.150988	0.207936	0.260402		0.103908	0.142223	0.205532
0.272925	0.253037	0.245127		0.266168	0.199919	0.237512		0.241901	0.206524	0.209271		0.198053	0.202225	0.162549		0.130235	0.140869	0.117226
0.202013	0.233	0.239664		0.200962	0.220701	0.279365		0.168642	0.22018	0.279802		0.160123	0.197686	0.224504		0.113719	0.143839	0.175076
0.192574	0.252021	0.206511		0.296244	0.236649	0.166642		0.231102	0.203062	0.2256		0.218973	0.188819	0.179732		0.155558	0.159224	0.129369
0.225972	0.260554	0.264089		0.237998	0.232229	0.237545		0.244085	0.199845	0.229203		0.223837	0.204695	0.224546		0.145844	0.155498	0.165314
0.248308	0.24081	0		0.266845	0.220273	0.165873		0.281511	0.216685	0		0.211941	0.200237	0.15491		0.176595	0.145351	0
0.262853	0.202807	0.213736		0.28681	0.240651	0.193303		0.243613	0.211687	0.197451		0.212051	0.195853	0.159206		0.166863	0.153273	0.138172
0.325319	0.222994	0.21997		0.395359	0.218704	0.193487		0.444067	0.213013	0.166818		0.302871	0.185998	0.165295		0.233829	0.153495	0.129086
0.280593	0.24205	0.254196		0.398532	0.235902	0.294194		0.416672	0.219926	0.271885		0.302135	0.186575	0.233728		0.217862	0.153309	0.187114
0.229484	0.243082	0.225102		0.27683	0.260673	0.23075		0.293704	0.23936	0.224642		0.226775	0.210423	0.210736		0.193024	0.178894	0.177844
0.280803	0.249385	0.17384		0.281371	0.2682	0.181237		0.281215	0.261649	0.184638		0.240428	0.226288	0.202215		0.175646	0.147171	0.162801
0.217206	0.256173	0.271275		0.252213	0.273703	0.357356		0.251376	0.252219	0.312655		0.215656	0.229618	0.246544		0.179327	0.154596	0.171019
0.263854	0	0.20094		0.277785	0.222472	0.176962		0.282699	0.236191	0.177633		0.236827	0	0.162622		0.180338	0	0.125855
0.263517	0.296252	0		0.327281	0.275041	0		0.312651	0.300268	0		0.248955	0.214247	0		0.18617	0.180844	0
0.301884	0.259333	0.269795		0.34805	0.256643	0.278496		0.357445	0.261641	0.301276		0.28629	0.232307	0.241586		0.18066	0.184968	0.174734
0.289772	0.271821	0.307457		0.302509	0.287297	0.325176		0.296144	0.279647	0.357296		0.247688	0.234542	0.250563		0.191303	0.180559	0.208123
0.229364	0.268716	0.237026		0.258893	0.291368	0.191307		0.262663	0.322435	0.181354		0.232437	0.228805	0.171696		0.15592	0.205063	0.137395
0.271088	0.284367	0.205857		0.216175	0.302547	0.19452		0.192961	0.30983	0.222873		0.183058	0.240304	0.159192		0.152377	0.187056	0.139927
0.19589	0.263241	0.277137		0.217726	0.306618	0.313396		0.222706	0.320852	0.329512		0.186108	0.266989	0.251821		0.150105	0.179272	0.198858
0.275903	0.297157	0.246137		0.306522	0.321831	0.298046		0.308068	0.358077	0.329439		0.228646	0.279937	0.259699		0.169524	0.20214	0.189234
0.248709	0.274839	0.241758		0.284265	0.311565	0.209453		0.284052	0.297545	0.205507		0.235278	0.263697	0.198599		0.163912	0.179926	0.175385
0.219532	0.280184	0.204901		0.215605	0.324882	0.200905		0.217094	0.299509	0.181136		0.192993	0.270088	0.175471		0.148491	0.200143	0.128314
0.226003	0.277716	0.29239		0.221575	0.306072	0.246287		0.216161	0.332095	0.228136		0.179964	0.254881	0.245651		0.166888	0.180193	0.180498
0.223038	0.257566	0.252484		0.257137	0.267393	0.281873		0.256937	0.299798	0.299031		0.203611	0.254095	0.242185		0.148173	0.173906	0.171949
0.236558	0.217044	0.236818		0.243813	0.251801	0.266284		0.2341	0.225584	0.288882		0.21196	0.194984	0.221968		0.143624	0.159836	0.14649
0.230071	0.236361	0.264637		0.234329	0.227166	0.33716		0.247782	0.245915	0.310438		0.207043	0.210738	0.256996		0.150111	0.157159	0.206737
0.234367	0.253143	0.201162		0.30195	0.240514	0.240367		0.261361	0.233287	0.234075		0.232194	0.211239	0.192461		0.177621	0.152322	0.169537
0.236259	0.231471	0.219093		0.244921	0.23527	0.227869		0.200711	0.200691	0.225476		0.200025	0.203709	0.188522		0.166043	0.158545	0.147198
0.259954	0.288461	0.215416		0.286157	0.222756	0.215709		0.280202	0.187375	0.205514		0.234356	0.189898	0.191069		0.178434	0.147646	0.149535
0.267906	0.291593	0.262124		0.251797	0.247799	0.250438		0.242411	0.239702	0.2705		0.209563	0.223571	0.219026		0.156809	0.152956	0.180322
0.273553	0.256018	0.253858		0.228351	0.261437	0.277356		0.208869	0.206152	0.286478		0.197537	0.212602	0.243965		0.137918	0.158971	0.181115
0.268648	0.300015	0.224007		0.211116	0.228766	0.200692		0.233834	0.222288	0.166828		0.202861	0.184101	0.163269		0.155093	0.165916	0.119381
0.23042	0.262305	0.191436		0.247706	0.235937	0.218959		0.204828	0.222701	0.198219		0.209954	0.203084	0.194221		0.141344	0.151285	0.16817
0.278457	0.186739	0.222271		0.269538	0.255813	0.188813		0.2368	0.248945	0.129753		0.214114	0.210238	0.151025		0.149405	0.160723	0.11424
0.276936	0.215582	0.263686		0.232518	0.249293	0.240557		0.212903	0.234902	0.223706		0.203804	0.203643	0.196254		0.159469	0.169833	0.164002
0.247239	0.196732	0.243996		0.255484	0.226737	0.248256		0.231393	0.226539	0.246546		0.21615	0.198089	0.21983		0.138629	0.139485	0.155971
0.251078	0.258787	0.316013		0.274275	0.231996	0.313858		0.271583	0.236297	0.377398		0.241601	0.197666	0.2754		0.172728	0.139076	0.191357
0.235661	0.286133	0		0.291304	0.237777	0		0.31465	0.227602	0		0.250388	0.191821	0		0.211168	0.154894	0
0.239913	0.293392	0.29925		0.298396	0.246804	0.263256		0.28177	0.224719	0.210037		0.24754	0.206796	0.19511		0.211884	0.163442	0.156507
0.240616	0.275955	0.265906		0.290472	0.27522	0.257083		0.265846	0.264764	0.206429		0.233297	0.23086	0.189804		0.189602	0.156421	0.127636
0.287953	0.2938	0.227921		0.24117	0.249556	0.269854		0.210301	0.256469	0.263101		0.219378	0.206056	0.237062		0.166738	0.144764	0.172051
0	0.304892	0.244544		0.197536	0.270604	0.240437		0.183706	0.245479	0.230029		0	0.23638	0.235091		0	0.156944	0.162277
0.206421	0.268007	0.274658		0.209293	0.240595	0.34747		0.176521	0.24939	0.363057		0.186526	0.196332	0.261514		0.141437	0.151565	0.208509
0.2728	0.269205	0.262847		0.245668	0.226378	0.297282		0.199329	0.271783	0.269699		0.182213	0.201104	0.243314		0.14025	0.137301	0.161987
0.229565	0.196686	0.26569		0.221209	0.227815	0.273942		0.203757	0.245271	0.291527		0.176275	0.222268	0.22191		0.127198	0.170996	0.180577
0.240262	0.2101	0.243357		0.214379	0.257754	0.235065		0.176401	0.249136	0.203257		0.185148	0.200813	0.174314		0.135811	0.137514	0.142113
0.270489	0.211558	0.238069		0.275172	0.234452	0.204622		0.267061	0.244039	0.187383		0.218284	0.197732	0.191931		0.166914	0.150615	0.137821
0.271547	0.209824	0.238145		0.278946	0.207042	0.379288		0.302206	0.175281	0.348684		0.219839	0.184687	0.303256		0.161457	0.140785	0.190644
0.315179	0.192987	0.227562		0.301589	0.218242	0.201043		0.319963	0.172598	0.220468		0.248714	0.188194	0.183484		0.196345	0.145801	0.148946
0.213757	0.267584	0.214133		0.24001	0.207046	0.173318		0.209753	0.224324	0.182166		0.219212	0.188947	0.181226		0.151129	0.137055	0.125886
0.270599	0.214092	0.248408		0.258061	0.23818	0.231718		0.279908	0.195011	0.242893		0.160061	0.187583	0.2438		0.136921	0.157867	0.193753
0.244852	0.231123	0.183331		0.342153	0.253447	0.169858		0.388536	0.230033	0.167073		0.295716	0.191866	0.159483		0.204929	0.144873	0.122279
0.288343	0.217109	0.227811		0.352537	0.251652	0.202375		0.336704	0.22648	0.165466		0.282467	0.217061	0.174924		0.203675	0.150551	0.125971
0.288987	0.193603	0.231153		0.37001	0.23778	0.210753		0.338602	0.22575	0.192131		0.287672	0.188631	0.170532		0.189104	0.159294	0.14372
0.287182	0.202033	0.224671		0.3286	0.232759	0.209403		0.335989	0.174716	0.190123		0.267752	0.199296	0.195516		0.182717	0.136998	0.150243
0.245936	0.213529	0.226632		0.243334	0.262484	0.357992		0.220443	0.219688	0.376772		0.182573	0.208551	0.269821		0.152821	0.170199	0.182775
0.27088	0.269877	0.258844		0.227803	0.243166	0.234171		0.192359	0.232238	0.201589		0.182973	0.200199	0.264629		0.153994	0.177164	0.181719
0.237092	0.215568	0.252749		0.248046	0.257139	0.236881		0.222748	0.211976	0.246285		0.196121	0.213768	0.221321		0.146212	0.153691	0.190172
0.272643	0.210047	0.309731		0.290591	0.247929	0.267707		0.235412	0.234113	0.292426		0.209224	0.205346	0.238655		0.167057	0.15292	0.189147
0.315152	0.206133	0.246196		0.305569	0.238358	0.235543		0.284786	0.198129	0.209941		0.233503	0.186139	0.172895		0.177491	0.150556	0.137814
0.23845	0.236966	0.204377		0.247617	0.205227	0.220337		0.246552	0.208961	0.184797		0.217469	0.188582	0		0.134451	0.134086	0
0.291576	0.223992	0.207014		0.243015	0.233928	0.225404		0.202882	0.195834	0.192287		0.181324	0.192991	0.179612		0.142112	0.130659	0.141006
0.21635	0.233473	0.250352		0.214459	0.25431	0.208635		0.183882	0.204284	0.19528		0.169275	0.207645	0.152904		0.13149	0.122538	0.130989
0.218878	0.23322	0.218152		0.182045	0.21098	0.237043		0.185149	0.194517	0.241416		0.168608	0.193185	0.23728		0.133347	0.124437	0.186237
0.281115	0.225302	0.233106		0.23657	0.244894	0.239076		0.21075	0.208453	0.241015		0.209155	0.202479	0.201364		0.138274	0.120546	0.160816
0.223318	0.233723	0.197565		0.256169	0.253368	0.20139		0.244686	0.206859	0.145556		0.219524	0.192506	0.144033		0.168393	0.136829	0.105548
0.171784	0.241245	0.143574		0.240649	0.22993	0.227708		0.24175	0.226436	0.226856		0.181105	0.208061	0.186667		0.157645	0.145919	0.146746
0.196939	0.23055	0.263732		0.235302	0.260734	0.29849		0.240611	0.229045	0.307582		0.196569	0.213048	0.238924		0.146947	0.15063	0.184809
0.241475	0.292865	0.282534		0.259214	0.252465	0.315698		0.235211	0.249773	0.321443		0.212737	0.212425	0.229808		0.15016	0.179605	0.170921
0.223855	0.270843	0.264343		0.25173	0.241167	0.306879		0.22759	0.243708	0.335601		0.192469	0.212386	0.25341		0.136218	0.162745	0.177143
0.301461	0.289409	0.240333		0.246455	0.230188	0.222253		0.250578	0.22339	0.20407		0.221632	0.195691	0.183563		0.152159	0.14787	0.143062
0.237501	0.233628	0.154818		0.221126	0.296492	0.223287		0.163819	0.280862	0.271553		0.167502	0.219292	0.273487		0.130079	0.187118	0.23174
0.209619	0.243414	0.251393		0.212492	0.276506	0.255312		0.17819	0.261515	0.202268		0.15948	0.204491	0.185809		0.128733	0.173144	0.116007
0.302661	0.258248	0.276999		0.235238	0.244584	0.314767		0.159874	0.229908	0.32447		0.170384	0.197552	0.25688		0.154803	0.162744	0.17848
0.278884	0.261277	0.258828		0.253592	0.236589	0.253804		0.221181	0.195592	0.201985		0.191954	0.181354	0.190833		0.158252	0.15844	0.149673
0.286466	0.267562	0.222846		0.280953	0.239295	0.215019		0.237746	0.213073	0.182554		0.229614	0.194962	0.202278		0.162503	0.159221	0.159882
0.278821	0.278053	0.287436		0.261251	0.254892	0.304644		0.223586	0.253376	0.294158		0.195313	0.202163	0.335211		0.163204	0.159689	0.270041
0.242568	0.230892	0.211102		0.249784	0.302426	0.192805		0.22509	0.290219	0.185296		0.202536	0.222584	0.202027		0.156893	0.161858	0.131691
0.206128	0.344496	0		0.269195	0.350169	0		0.22771	0.381164	0		0.19869	0.288503	0		0.147978	0.203755	0
0	0.351546	0.26793		0.24832	0.341104	0.302155		0.275847	0.370004	0.24224		0	0.273039	0.217769		0	0.196607	0.172185
0.219052	0.257968	0.206439		0.252604	0.32955	0.24394		0.21501	0.332125	0.195758		0.193109	0.242867	0.196082		0.155087	0.235254	0.155223
0.322864	0.250842	0.235056		0.37559	0.339031	0.201692		0.438143	0.357892	0.180581		0.316633	0.259493	0.194091		0.211265	0.204867	0.14234
0.237039	0.345799	0.246216		0.240905	0.324386	0.217707		0.232236	0.378494	0.209638		0.219645	0.252721	0.192268		0.153655	0.21305	0.159551
0.247707	0.292658	0.18181		0.262798	0.302767	0.169311		0.244657	0.361939	0.141327		0.203906	0.245912	0.125935		0.166713	0.184733	0.1073
0.282471	0.25874	0		0.364055	0.296335	0.207379		0.37442	0.295218	0		0.284443	0.243439	0		0.204907	0.178957	0
0.261693	0.274821	0.239912		0.368803	0.314964	0.250937		0.345532	0.309603	0.266983		0.288023	0.230797	0.235106		0.204174	0.177247	0.163501
0.330386	0.249638	0.218388		0.435614	0.290519	0.229266		0.508866	0.289203	0.184099		0.370195	0.226988	0.193609		0.257771	0.192247	0.134864
0.31625	0.204395	0		0.367082	0.203959	0		0.418329	0.216115	0		0.341121	0.194145	0		0.235832	0.162278	0
0.300102	0.213784	0.32999		0.386887	0.259977	0.361578		0.445581	0.202895	0.403555		0.313685	0.189065	0.281276		0.208961	0.147191	0.206756
0.274508	0.206233	0.311144		0.331994	0.237638	0.298576		0.389648	0.196376	0.296316		0.293194	0.197882	0.240329		0.219483	0.139057	0.184395
0.288739	0.235636	0.259595		0.297515	0.216381	0.307072		0.322549	0.223043	0.238397		0.270741	0.18983	0		0.207643	0.153955	0.212348
0.28568	0.227066	0.211975		0.258954	0.239466	0.215356		0.256251	0.235709	0.217679		0.221544	0.208062	0.200948		0.173453	0.145534	0.155254
0.322995	0.248665	0.243615		0.356416	0.229547	0.233321		0.42422	0.21329	0.224681		0.307903	0.197868	0.179518		0.244182	0.148386	0.13773
0.374552	0.269457	0.197186		0.354946	0.271511	0.185882		0.399205	0.207981	0.14999		0.34372	0.189148	0.147503		0.248169	0.169756	0.0949131
0.271797	0.210863	0		0.373497	0.251023	0		0.401802	0.217307	0		0.338341	0.21044	0		0.230553	0.154239	0
0.259603	0.215133	0.215763		0.361459	0.244625	0.226933		0.353211	0.219127	0.215768		0.345727	0.185713	0.202029		0.255884	0.169452	0.167606
0.280064	0.227571	0.226949		0.378517	0.260092	0.263006		0.417097	0.237618	0.197707		0.312599	0.203117	0.200061		0.272465	0.148439	0.162835
0.321993	0.217691	0		0.395472	0.232133	0		0.416578	0.224165	0		0.357154	0.197405	0		0.290383	0.169743	0
0.309353	0.234783	0.297194		0.409526	0.228665	0.236044		0.431168	0.229015	0.228647		0.356606	0.187526	0.195218		0.283079	0.144143	0.161751
0.334452	0.218051	0		0.424556	0.24826	0.208767		0.44019	0.238295	0		0.39428	0.186365	0		0.282207	0.144689	0
0.380503	0.27762	0.212152		0.374681	0.256258	0.234567		0.450371	0.257055	0.213047		0.379744	0.212094	0.207161		0.278524	0.165052	0.150133
0.257703	0.273452	0.215795		0.361892	0.247217	0.190152		0.41083	0.245569	0.186555		0.385764	0.17531	0.214623		0.259703	0.138787	0.162195
0.246132	0.231955	0.27666		0.259459	0.242248	0.291204		0.237416	0.204017	0.286905		0.238617	0.204645	0.232185		0.205851	0.146495	0.169562
0.236056	0.260122	0.295891		0.230299	0.225367	0.297363		0.226316	0.206153	0.285041		0.226397	0.170641	0.225705		0.1623	0.142297	0.170687
0.268074	0.265148	0.161498		0.22838	0.263278	0.211884		0.204948	0.217001	0.154335		0.185739	0.205361	0.121478		0.164829	0.153449	0.103515
0.305788	0.236319	0.256749		0.263905	0.243686	0.221486		0.291964	0.195867	0.180481		0.198499	0.193299	0.178416		0.192418	0.145943	0.151237
0.280458	0.26281	0.23809		0.282943	0.243245	0.344988		0.27847	0.204506	0.265026		0.241141	0.218434	0.260131		0.180781	0.151451	0.182403
0.30322	0.268493	0		0.347052	0.230994	0		0.393428	0.204648	0		0.299569	0.185232	0		0.20361	0.152587	0
0.295436	0.246216	0.220657		0.323059	0.217707	0.215754		0.377296	0.209638	0.18962		0.291569	0.191564	0.170164		0.197804	0.159013	0.133884
0.298887	0.230657	0.234727		0.342437	0.229855	0.174371		0.395456	0.184135	0.206685		0.279158	0.211274	0.192398		0.196365	0.167554	0.13769
0.227849	0.251304	0.287941		0.266401	0.215309	0.30119		0.234037	0.193659	0.318794		0.225014	0.186424	0.23372		0.189807	0.17115	0.17039
0.245969	0.274426	0.324257		0.287937	0.214873	0.334412		0.253309	0.203953	0.391046		0.251002	0.191889	0.311824		0.198116	0.144435	0.214311
0.230808	0.249451	0.315296		0.273244	0.233867	0.300254		0.283878	0.213121	0.318177		0.232107	0.19267	0.25731		0.188414	0.152572	0.208967
0.249376	0.279008	0.337492		0.241342	0.233272	0.32533		0.244998	0.238799	0.337584		0.207676	0.201405	0.248849		0.163213	0.172429	0.192083
0.273878	0.265396	0.252505		0.224759	0.256799	0.257754		0.200845	0.213532	0.237309		0.1873	0.206395	0.214917		0.154613	0.171523	0.179853
0.240291	0.196323	0.249714		0.189346	0.238281	0.243726		0.183108	0.22088	0.233191		0.167693	0.219238	0.210971		0.111867	0.156283	0.181068
0.240667	0.192907	0.321704		0.268201	0.22153	0.358849		0.239361	0.239796	0.379955		0.199128	0.232142	0.254768		0.152676	0.14558	0.205505
0.200396	0.25424	0.207988		0.232899	0.230424	0.196993		0.198304	0.257488	0.176394		0.178795	0.199615	0.188286		0.134989	0.159966	0.161019
0.25832	0.256926	0.267584		0.222972	0.244178	0.207858		0.216102	0.217231	0.224954		0.184866	0.200192	0.188947		0.147605	0.153596	0.137856
0.254043	0.240496	0.200529		0.227771	0.209192	0.227691		0.198194	0.199153	0.231985		0.179796	0.173993	0.194298		0.139684	0.119382	0.149542
0.25217	0.207715	0.215463		0.278007	0.212759	0.169141		0.289042	0.202894	0.206102		0.234382	0.179264	0.152701		0.164048	0.158324	0.11812
0.2123	0.214653	0.210676		0.210437	0.200191	0.196778		0.186608	0.228846	0.188145		0.176878	0.18244	0.186862		0.126947	0.139603	0.134701
0.208352	0.217675	0.279161		0.201767	0.219564	0.303689		0.180228	0.254384	0.30159		0.169624	0.204719	0.242502		0.123062	0.165292	0.165067
0.203142	0.245572	0.215149		0.212878	0.32501	0.194917		0.210114	0.336872	0.193911		0.182082	0.29333	0.183176		0.147034	0.187593	0.14002
0.289514	0.217348	0.230708		0.290387	0.303247	0.249662		0.276612	0.316716	0.191208		0.239058	0.291404	0.181129		0.169256	0.185619	0.155769
0.313597	0.31683	0.215121		0.353074	0.310807	0.253373		0.352933	0.371835	0.239326		0.25185	0.284837	0.198459		0.180866	0.19836	0.151364
0.238734	0.253049	0.219132		0.286018	0.274458	0.198426		0.274082	0.29363	0.180492		0.217796	0.24989	0.168599		0.160151	0.184675	0.111543
0.24531	0.23223	0.274059		0.321423	0.25776	0.296982		0.317871	0.277883	0.290314		0.237695	0.260345	0.265804		0.167159	0.181595	0.165966
0.254864	0.259103	0.24649		0.277866	0.267176	0.26919		0.26324	0.297597	0.287121		0.214702	0.260665	0.248498		0.157862	0.194922	0.173313
0.225265	0.282434	0.237635		0.228674	0.309883	0.365833		0.23243	0.325657	0.36339		0.176642	0.2813	0.281008		0.13775	0.175945	0.208526
0.219286	0.285177	0		0.253211	0.346439	0		0.236449	0.373751	0		0.191892	0.273949	0		0.16071	0.183505	0
0.226987	0.304886	0.25994		0.209461	0.319458	0.312214		0.193021	0.342388	0.349333		0.154041	0.270672	0.292673		0.126816	0.20085	0.178132
0.20426	0.300402	0		0.21936	0.306856	0.295063		0.209877	0.308805	0		0.173335	0.258139	0		0.124297	0.19567	0
0.239679	0.18848	0.229882		0.251025	0.27335	0.198072		0.213454	0.227892	0.228815		0.204633	0.220205	0.177914		0.162606	0.147643	0.138665
0.249019	0.232368	0.247032		0.23942	0.281183	0.241067		0.219321	0.297345	0.227778		0.207538	0.245565	0.217555		0.149324	0.160139	0.166317
0.211556	0.278169	0.278859		0.269716	0.263	0.24674		0.225715	0.281823	0.25746		0.188027	0.235997	0.207712		0.166046	0.167055	0.134329
0.209098	0.258518	0.258539		0.245585	0.291762	0.215296		0.222228	0.260015	0.256839		0.180964	0.221193	0.232436		0.151315	0.1887	0.187044
0.256226	0.278636	0.226929		0.254923	0.310646	0.24395		0.235362	0.298696	0.22444		0.218264	0.264719	0.201183		0.149096	0.190709	0.141183
0.304687	0.281931	0.218296		0.287823	0.280077	0.230326		0.262867	0.292772	0.174401		0.249253	0.251912	0.169227		0.181279	0.176908	0.148023
0.241355	0.304217	0.23965		0.308756	0.299002	0.183609		0.294621	0.261294	0.190232		0.26079	0.255996	0.157494		0.190877	0.175409	0.1204
0.236489	0.299668	0.253904		0.248813	0.278897	0.274179		0.257044	0.28819	0.260389		0.229168	0.238583	0.218291		0.177542	0.187518	0.183193
0.233824	0.312134	0.304577		0.252937	0.289732	0.300919		0.242837	0.305377	0.300973		0.213387	0.265783	0.266103		0.182981	0.186955	0.200894
0.21442	0.32835	0.302199		0.236657	0.305141	0.27906		0.238771	0.312777	0.327793		0.184871	0.28131	0.261036		0.129765	0.209124	0.172632
0.309137	0.282022	0.25916		0.286357	0.314538	0.217879		0.278664	0.334054	0.24683		0.207641	0.262978	0.194572		0.170986	0.204828	0.148732
0.208514	0.301226	0.235794		0.259145	0.306391	0.198497		0.294378	0.35037	0.17101		0.208954	0.26472	0.181342		0.162126	0.20985	0.11193
0.289599	0.270062	0.224645		0.32659	0.330211	0.234369		0.359489	0.341064	0.175845		0.282392	0.270815	0.182045		0.227964	0.200222	0.131865
0.346402	0.272552	0.2048		0.330667	0.343133	0.215135		0.419972	0.341409	0.18053		0.286426	0.25738	0.173497		0.210315	0.186422	0.135776
0.299624	0.325492	0.238203		0.352481	0.311369	0.237038		0.384599	0.342118	0.217754		0.286444	0.268681	0.207729		0.210999	0.182552	0.16705
0.244042	0.293668	0.234272		0.332623	0.315399	0.279402		0.341903	0.338404	0.267687		0.276761	0.272831	0.220068		0.226724	0.19737	0.181959
0.289658	0.306766	0.245655		0.350896	0.32003	0.243972		0.397961	0.31936	0.242986		0.304403	0.271805	0.20955		0.224862	0.190978	0.168724
0.184317	0.27261	0.271599		0.354325	0.334385	0.305385		0.413316	0.326956	0.322257		0.293738	0.240949	0.280441		0.224244	0.196211	0.181579
0.250411	0.285363	0.222827		0.313252	0.295473	0.225568		0.321	0.316501	0.227068		0.251566	0.250195	0.20045		0.218478	0.181158	0.145465
0.247973	0.311783	0.273113		0.263164	0.30435	0.238848		0.303519	0.313399	0.233333		0.254651	0.246303	0.224801		0.214224	0.177147	0.187522
0.217609	0.320744	0.20748		0.291737	0.344856	0.203582		0.285304	0.32619	0.189879		0.229466	0.298585	0.176502		0.196351	0.210039	0.140944
0.234068	0.276174	0.20314		0.263683	0.328957	0.211105		0.285214	0.358817	0.220669		0.243654	0.250448	0.215167		0.197533	0.198536	0.175407
0.287738	0.262666	0.259749		0.245651	0.303649	0.249648		0.315939	0.283727	0.25241		0.265432	0.232942	0.228561		0.193211	0.177986	0.175442
0.289208	0.261695	0.182639		0.25958	0.314009	0.184777		0.307151	0.322054	0.157109		0.24287	0.256604	0.161435		0.210035	0.184284	0.122051
0.291916	0.265823	0.19561		0.381135	0.316229	0.186239		0.412116	0.321518	0.188587		0.279489	0.256113	0.178973		0.197578	0.188415	0.12949
0.286316	0.26727	0		0.293302	0.317222	0		0.403539	0.319324	0		0.287199	0.246446	0		0.198373	0.172068	0
0.280346	0.298948	0		0.360093	0.318157	0		0.371502	0.372723	0		0.29056	0.276703	0		0.209421	0.187065	0
0.30631	0.26632	0.235824		0.390529	0.337931	0.233897		0.445958	0.297295	0.210955		0.31668	0.256204	0.175185		0.239266	0.185184	0.139363
0.286606	0.283247	0.268981		0.374789	0.312937	0.266375		0.442179	0.332829	0.259586		0.304649	0.269576	0.218854		0.211241	0.178936	0.177394
0.260948	0.280986	0.233252		0.314241	0.28419	0.197723		0.382863	0.347066	0.194774		0.304382	0.247109	0.195975		0.214884	0.193782	0.151786
0.297644	0.303507	0.194399		0.340924	0.310266	0.228357		0.382251	0.354026	0.206941		0.294966	0.24299	0.170389		0.191397	0.191148	0.145661
0.235623	0.301368	0.246659		0.24168	0.335425	0.263144		0.292126	0.329397	0.231982		0.246171	0.281013	0.236958		0.183685	0.195728	0.187733
0.329893	0.29496	0.251385		0.359268	0.325648	0.265322		0.363552	0.363826	0.271156		0.298458	0.266221	0.21725		0.220935	0.194631	0.180713
0.251786	0.319834	0.237286		0.356482	0.342557	0.26861		0.363877	0.370582	0.220492		0.311831	0.273173	0.201302		0.227652	0.191673	0.168218
0.293093	0.308128	0.276241		0.342728	0.324089	0.262499		0.370595	0.349332	0.239878		0.307754	0.245519	0.194041		0.232478	0.182803	0.171466
0.220806	0.310867	0.264575		0.345085	0.30552	0.28418		0.323411	0.371794	0.277839		0.301499	0.272975	0.223421		0.243414	0.195186	0.166323
0.292981	0.311985	0.284782		0.342244	0.277783	0.29402		0.364759	0.309541	0.300652		0.301986	0.235158	0.258165		0.228419	0.196139	0.189928
0.366188	0.251098	0.251814		0.363325	0.268148	0.241401		0.432146	0.274927	0.187348		0.331111	0.20456	0.180472		0.272075	0.183756	0.147387
0.220932	0.24394	0.23339		0.321379	0.286787	0.280339		0.315632	0.278919	0.259217		0.296828	0.227771	0.22423		0.253141	0.163807	0.175368
0.269812	0.164908	0.214749		0.358982	0.209974	0.206104		0.391052	0.249823	0.21219		0.362456	0.170021	0.155436		0.305335	0.138682	0.128386
0.222404	0.203036	0.304711		0.200213	0.222745	0.337765		0.192968	0.187581	0.313392		0.175491	0.163212	0.258917		0.138026	0.12658	0.186656
0.220826	0	0.188002		0.214216	0.236109	0.167508		0.184285	0.182622	0.171693		0.196235	0	0.130428		0.12999	0	0.0984202
0.261182	0.25554	0.210048		0.317791	0.221872	0.223123		0.34495	0.194677	0.183673		0.25393	0.167256	0.168776		0.174139	0.146401	0.142048
0.251204	0.242743	0.266238		0.295403	0.218951	0.37024		0.34257	0.174036	0.393644		0.2324	0.155342	0.293529		0.203986	0.112576	0.197064
0.2173	0.21368	0.192903		0.2791	0.21639	0.231605		0.286009	0.199232	0.190617		0.233327	0.180885	0.18354		0.186191	0.140407	0.118769
0.216472	0.217535	0.197721		0.255427	0.19328	0.157026		0.280669	0.189694	0.160226		0.209329	0.179534	0.140726		0.169958	0.123974	0.0934312
0.263884	0.214969	0.184979		0.285033	0.204592	0.186873		0.289113	0.187365	0.170054		0.235793	0.17497	0.147288		0.172449	0.112772	0.128985
0.197317	0.19764	0.295631		0.213823	0.187967	0.290381		0.21596	0.183635	0.308161		0.196308	0.148317	0.243642		0.133024	0.123919	0.193317
0.217227	0	0.279867		0.226075	0.130813	0.257364		0.195857	0	0.244517		0.170461	0	0.205722		0.13624	0	0.143122
0.197748	0.206293	0		0.211444	0.187656	0		0.221617	0.169725	0		0.202896	0.156589	0		0.157097	0.119604	0
0.221785	0.211471	0.258322		0.265561	0.206527	0.286769		0.268786	0.182577	0.257522		0.228722	0.161371	0.22828		0.167394	0.121386	0.169208
0.29613	0.20337	0.308699		0.265947	0.193917	0.299733		0.276577	0.165266	0.323673		0.193869	0.171007	0.260551		0.163172	0.128585	0.202499
0.248089	0.205	0.224289		0.285315	0.203717	0.263746		0.291136	0.196856	0.226764		0.209901	0.147426	0.187133		0.164309	0.118629	0.151443
0.241206	0.189908	0.239753		0.268781	0.164896	0.193841		0.283416	0.164203	0.227242		0.218784	0.15448	0.210641		0.186304	0.113788	0.180377
0.235782	0.203551	0.283361		0.218503	0.220441	0.247184		0.19567	0.169527	0.239317		0.195655	0.161088	0.224516		0.142829	0.116155	0.164168
0.206026	0.198527	0		0.196307	0.213963	0.130813		0.164552	0.16525	0		0.152218	0.160933	0		0.125732	0.126908	0
0.276419	0.218669	0.249888		0.329755	0.166811	0.286868		0.358229	0.174658	0.319067		0.254114	0.160802	0.228939		0.216218	0.119184	0.172589
0.279818	0.20452	0.208966		0.299282	0.168699	0.19362		0.322655	0.170768	0.190593		0.256714	0.155502	0.163948		0.195361	0.127305	0.124505
0.336886	0.218323	0.254352		0.350701	0.193787	0.270814		0.405915	0.167426	0.257683		0.276544	0.170521	0.228552		0.208309	0.121327	0.166653
0.283483	0.199361	0.294616		0.329291	0.207414	0.230875		0.378964	0.172119	0.207239		0.261423	0.159186	0.188275		0.172291	0.124385	0.126032
0.242238	0.209246	0.277954		0.261012	0.189282	0.294151		0.266749	0.179004	0.273597		0.227889	0.167584	0.228787		0.171122	0.11821	0.175631
0.243294	0.220317	0.253697		0.257831	0.208225	0.265508		0.251961	0.213178	0.201187		0.229629	0.198321	0.18353		0.176993	0.136693	0.141171
0.253657	0.240828	0.257839		0.259615	0.215795	0.306316		0.266659	0.198341	0.337692		0.216252	0.180528	0.274442		0.172403	0.124822	0.147942
0.232733	0.241993	0.263197		0.259258	0.242719	0.325296		0.303551	0.243815	0.391739		0.232114	0.180748	0.272335		0.170419	0.130956	0.200948
0.270362	0.214931	0.232837		0.269973	0.207683	0.195768		0.295138	0.20884	0.203225		0.223859	0.19018	0.186456		0.159895	0.126592	0.123019
0.26677	0.196717	0.228641		0.298224	0.218694	0.188077		0.289734	0.220354	0.225537		0.211035	0.180846	0.19766		0.159419	0.120991	0.166755
0.26555	0.237711	0.194498		0.245708	0.234873	0.217654		0.193718	0.265485	0.220073		0.18493	0.195554	0.195845		0.15152	0.132406	0.142617
0.252445	0.232286	0.222218		0.355038	0.253568	0.266329		0.414944	0.274396	0.223866		0.264064	0.207237	0.193709		0.20815	0.139645	0.14789
0.271694	0.248098	0.243082		0.350055	0.279124	0.261139		0.386044	0.297683	0.240513		0.286058	0.201274	0.21085		0.200448	0.150965	0.178894
0.27576	0.246062	0.220883		0.343278	0.288713	0.218526		0.381622	0.265276	0.170511		0.284246	0.227387	0.16986		0.190442	0.140076	0.140368
0.280868	0.230781	0.249165		0.355409	0.211116	0.249546		0.336303	0.168165	0.216446		0.286596	0.140014	0.213392		0.197981	0.102379	0.167806
0.236852	0.204092	0.226546		0.312903	0.209968	0.239975		0.322104	0.162748	0.228701		0.249037	0.149951	0.197711		0.169702	0.105099	0.168499
0.288921	0.201705	0.236091		0.299751	0.222019	0.215557		0.303877	0.16918	0.192493		0.237652	0.154628	0.179461		0.164515	0.125049	0.134218
0.247006	0.220127	0		0.256271	0.178135	0		0.296445	0.183974	0		0.219585	0.176352	0		0.150613	0.109276	0
0.255027	0.206838	0.241058		0.275263	0.16819	0.261498		0.272319	0.140203	0.29016		0.250075	0.152393	0.236771		0.178795	0.133472	0.168358
0.242504	0.202059	0.250954		0.320928	0.196368	0.253687		0.328842	0.168951	0.23623		0.263341	0.150258	0.183778		0.193648	0.119334	0.147855
0.242116	0.219209	0.282822		0.378627	0.183505	0.25361		0.399653	0.195229	0.253061		0.285095	0.161883	0.208122		0.204262	0.133105	0.176261
0.259488	0.202604	0.246221		0.325031	0.181923	0.24606		0.382456	0.172621	0.219087		0.268611	0.156658	0.208412		0.202531	0.108889	0.14674
0.211358	0.202	0.268527		0.281263	0.195829	0.307649		0.274688	0.171248	0.300389		0.253542	0.156739	0.233531		0.187611	0.112624	0.177074
0.226976	0.221805	0.183116		0.253331	0.180084	0.236197		0.248992	0.195335	0.205615		0.193181	0.176037	0.185638		0.154654	0.125206	0.150573
0.280929	0.220405	0.278708		0.32305	0.177893	0.294047		0.326836	0.166993	0.285057		0.281634	0.160568	0.24634		0.21448	0.114121	0.180996
0.246063	0.210064	0.296952		0.284105	0.178244	0.289381		0.267675	0.187321	0.289346		0.236502	0.167993	0.253121		0.201981	0.117878	0.183959
0.287835	0.213488	0.269621		0.31656	0.201038	0.316295		0.335705	0.19854	0.394483		0.272149	0.174039	0.311105		0.21414	0.113833	0.248776
0.249281	0.220983	0.261421		0.304683	0.194992	0.254144		0.283608	0.188864	0.258868		0.247964	0.182664	0.214489		0.167966	0.129502	0.173206
0.278081	0.206206	0.209448		0.239114	0.181904	0.19155		0.230847	0.168646	0.201416		0.221579	0.151297	0.172493		0.17613	0.112851	0.140089
0.285967	0.177088	0.21093		0.274585	0.163214	0.218016		0.273031	0.16815	0.166634		0.228171	0.143782	0.171861		0.171561	0	0.157978
0.199356	0	0.206543		0.228703	0	0.201643		0.229229	0	0.162981		0.197367	0	0.171508		0.178839	0	0.121341
0.242619	0.225486	0.257347		0.232977	0.241638	0.216052		0.243871	0.248682	0.196278		0.219284	0.196958	0.189525		0.164748	0.164438	0.145458
0.260172	0.262821	0.22898		0.254494	0.240082	0.268447		0.232066	0.250384	0.275937		0.216542	0.197914	0.236531		0.182838	0.152054	0.188054
0.301276	0.248587	0.1892		0.27521	0.284216	0.189138		0.244376	0.288326	0.192585		0.241845	0.210411	0.188979		0.186736	0.157915	0.147282
0.256988	0.267617	0.185736		0.291941	0.2821	0.183775		0.321994	0.335156	0.200541		0.253305	0.223816	0.166633		0.214269	0.16332	0.1148
0.280278	0.278474	0		0.309962	0.289273	0		0.349695	0.334803	0		0.287018	0.239323	0		0.213141	0.158491	0
0.245124	0.311616	0.278938		0.342484	0.33291	0.255321		0.329863	0.302122	0.199004		0.312596	0.239738	0.190903		0.206825	0.160955	0.148084
0.272081	0.286565	0.244095		0.293628	0.311721	0.252812		0.353254	0.358855	0.217462		0.30548	0.247248	0.230318		0.228226	0.191347	0.168139
0.295617	0.276699	0		0.280926	0.296992	0		0.31937	0.339311	0		0.268427	0.240203	0		0.24588	0.180914	0
0.22183	0.267059	0.209605		0.248892	0.318654	0.20864		0.27483	0.30038	0.187837		0.194047	0.230268	0.189068		0.215216	0.166869	0.136984
0.287791	0.285279	0.245189		0.296958	0.307183	0.23111		0.309647	0.35099	0.211833		0.274435	0.24199	0.195994		0.192165	0.180183	0.154025
0.234467	0.255722	0.214041		0.268014	0.283225	0.24494		0.273271	0.314286	0.250606		0.248096	0.236759	0.194131		0.202267	0.172431	0.142964
0.142226	0.279175	0.257741		0.138469	0.251547	0.233932		0.166012	0.281519	0.194706		0.118222	0.243056	0.196032		0.0954436	0.162732	0.150445
0.30979	0.235902	0.238101		0.331876	0.221676	0.242244		0.417696	0.234563	0.233002		0.255076	0.194865	0.185009		0.21827	0.155131	0.152958
0.265174	0.256685	0.250788		0.366555	0.229424	0.23109		0.39051	0.208841	0.220249		0.281879	0.207091	0.207867		0.243139	0.147846	0.140607
0.289836	0.300793	0.198178		0.363468	0.277083	0.17489		0.367863	0.235852	0.18896		0.297604	0.200493	0.170735		0.243431	0.174096	0.124292
0.279093	0.266595	0.211521		0.299214	0.258437	0.24671		0.302968	0.215379	0.291502		0.233929	0.197083	0.24106		0.205511	0.144191	0.185404
0.291659	0.220843	0.172149		0.322236	0.247448	0.203587		0.356675	0.217254	0.197685		0.253077	0.181193	0.171255		0.203575	0.161049	0.146292
0.298342	0.243665	0.231202		0.325637	0.257069	0.244397		0.340627	0.221721	0.215759		0.287405	0.192006	0.214342		0.203927	0.146924	0.177783
0.278982	0.194868	0.216799		0.363815	0.239302	0.21723		0.358434	0.232013	0.219442		0.296924	0.228989	0.176278		0.223223	0.159344	0.146118
0.265246	0.213894	0.211217		0.35885	0.245909	0.218543		0.368163	0.190707	0.206122		0.303113	0.158414	0.179462		0.208161	0.124787	0.137682
0.291893	0.207042	0.248894		0.279576	0.219322	0.25601		0.292948	0.189773	0.326217		0.25456	0.177132	0.239068		0.219562	0.131348	0.170779
0.246129	0.233573	0.241912		0.257017	0.223734	0.241601		0.300018	0.204536	0.222659		0.218001	0.169021	0.2012		0.147951	0.137014	0.147525
0.226525	0.219606	0.297736		0.249792	0.194717	0.267026		0.235875	0.178044	0.254952		0.180071	0.176265	0.210193		0.161744	0.12331	0.16228
0.253916	0.217951	0.211541		0.253875	0.200993	0.248662		0.22888	0.198899	0.227595		0.205468	0.177341	0.205873		0.182075	0.138474	0.167923
0.225124	0.237764	0.26279		0.257226	0.245744	0.267091		0.256661	0.194382	0.25502		0.193716	0.179232	0.233971		0.157796	0.13847	0.155835
0.287272	0.220825	0.239009		0.386763	0.208214	0.320627		0.428148	0.209565	0.31332		0.321999	0.185878	0.24691		0.225789	0.145188	0.1968
0.276465	0.239334	0.260626		0.30504	0.213344	0.239338		0.288549	0.221252	0.24003		0.2219	0.196231	0.227616		0.194342	0.137882	0.178936
0.220028	0.230011	0.247275		0.251492	0.234751	0.32365		0.164319	0.177347	0.336406		0.15001	0.174659	0.28448		0.131033	0.141409	0.177802
0.213925	0.206879	0.183917		0.220482	0.230814	0.180426		0.189054	0.186122	0.171276		0.197311	0.186912	0.161132		0.162275	0.134032	0.111432
0.194005	0.215494	0.1759		0.227086	0.214782	0.163939		0.18638	0.213514	0.163734		0.192599	0.173918	0.179809		0.134493	0.149418	0.126472
0.243025	0.20954	0.209661		0.256365	0.237032	0.225727		0.218584	0.224907	0.212572		0.181273	0.201506	0.179605		0.142212	0.13561	0.137579
0.242226	0.255244	0.229951		0.27016	0.242364	0.242741		0.25575	0.233316	0.196499		0.195748	0.181679	0.201245		0.160351	0.160137	0.152684
0.263135	0.240793	0.227807		0.300979	0.257416	0.207025		0.294581	0.221559	0.197209		0.247584	0.191882	0.185237		0.173059	0.148685	0.135721
0.273493	0.254674	0.287423		0.306828	0.2408	0.312504		0.297239	0.220928	0.305469		0.231682	0.188066	0.249581		0.173721	0.150594	0.164812
0.287759	0.222729	0.252224		0.313862	0.258204	0.230549		0.283349	0.215938	0.208848		0.22813	0.194303	0.176782		0.174151	0.144654	0.171827
0.252457	0.255132	0.181212		0.27616	0.241883	0.190713		0.270883	0.215495	0.172829		0.203442	0.198869	0.151692		0.159878	0.140865	0.0912945
0.26405	0.255416	0.223361		0.257274	0.253103	0.216997		0.222512	0.252523	0.216048		0.204246	0.195189	0.202386		0.181367	0.145421	0.148089
0.284468	0.292655	0.242391		0.244804	0.271756	0.245671		0.240867	0.266742	0.230688		0.201328	0.202223	0.196573		0.166219	0.171488	0.166703
0.246005	0.23146	0.204367		0.277257	0.265494	0.188591		0.21047	0.239044	0.183769		0.187757	0.204577	0.167937		0.176462	0.14244	0.115575
0.247919	0.287393	0		0.335558	0.270772	0.242186		0.327874	0.259891	0		0.234834	0.221094	0		0.189703	0.159815	0
0.277579	0.219192	0.257975		0.368974	0.251423	0.285639		0.369331	0.222578	0.258961		0.254709	0.217102	0.217385		0.215254	0.15044	0.169735
0.220862	0.236491	0.277764		0.215011	0.269529	0.280648		0.197179	0.236204	0.268927		0.168067	0.221997	0.215599		0.151176	0.15888	0.177251
0.284073	0.240249	0.288225		0.259271	0.258687	0.376116		0.24293	0.258854	0.372185		0.19657	0.215968	0.276514		0.138391	0.148551	0.195193
0.239348	0.215811	0.2336		0.261345	0.216934	0.203236		0.2439	0.244724	0.214305		0.208591	0.208489	0.20859		0.170657	0.140549	0.155151
0.33466	0.158383	0		0.339552	0.240779	0		0.371232	0.235029	0		0.290352	0.188965	0		0.184234	0.142279	0
0.354528	0.273523	0.281432		0.375067	0.291556	0.318538		0.427364	0.317149	0.319327		0.294385	0.256274	0.246883		0.213639	0.175644	0.173319
0.265824	0.266244	0.276801		0.321507	0.297524	0.230537		0.329737	0.283031	0.229565		0.263263	0.242999	0.206249		0.180358	0.188948	0.147065
0.232797	0.259606	0.286741		0.296872	0.295798	0.287167		0.315041	0.310795	0.291468		0.24052	0.239312	0.249211		0.168624	0.179768	0.185949
0.268598	0.329045	0.235357		0.283955	0.362915	0.28006		0.260321	0.357697	0.290036		0.223729	0.259004	0.231535		0.182976	0.190985	0.158126
0.240963	0.290781	0.289156		0.247009	0.369409	0.301128		0.24019	0.425347	0.321483		0.244714	0.272555	0.287479		0.17452	0.204921	0.20007
0.247985	0.302578	0.217807		0.28811	0.362838	0.249148		0.327236	0.369421	0.215939		0.249607	0.281417	0.210346		0.207518	0.192923	0.146867
0.259094	0.278331	0.183997		0.30702	0.341169	0.180734		0.289449	0.396493	0.18757		0.263786	0.27258	0.178938		0.188697	0.176866	0.134141
0.231351	0.338022	0.247892		0.282927	0.382461	0.247694		0.282905	0.38416	0.223817		0.238209	0.298617	0.227042		0.183173	0.183138	0.170841
0.254916	0.276345	0.241157		0.312673	0.355535	0.247014		0.305863	0.388479	0.216009		0.254308	0.288977	0.174366		0.162547	0.180648	0.149764
0.278573	0.247037	0.251227		0.269095	0.34201	0.233738		0.25917	0.363329	0.200695		0.22175	0.259249	0.202885		0.176417	0.193497	0.167833
0.30188	0.26724	0.206605		0.279642	0.347659	0.171941		0.254876	0.366602	0.177922		0.232504	0.29407	0.176127		0.180085	0.18466	0.132364
0.261523	0.259218	0.230707		0.287409	0.360209	0.177385		0.265773	0.389976	0.171182		0.221791	0.275721	0.177106		0.194307	0.187736	0.126785
0.251488	0.254383	0.291182		0.270407	0.328661	0.226503		0.250627	0.400638	0.228349		0.21967	0.289158	0.22935		0.179776	0.185691	0.176372
0.287497	0.24778	0.229001		0.266468	0.394569	0.172764		0.266064	0.363905	0.21091		0.257756	0.286653	0.183437		0.19968	0.20006	0.118121
0.264747	0.262656	0.289022		0.290682	0.359817	0.271956		0.270805	0.395429	0.260712		0.260076	0.276977	0.221618		0.195792	0.192566	0.160024
0.251056	0.302073	0.218191		0.27793	0.358131	0.251009		0.274536	0.386273	0.229497		0.235113	0.268267	0.221028		0.172484	0.180493	0.160989
0.267688	0.288489	0.287834		0.294078	0.351321	0.307569		0.253816	0.396412	0.310987		0.236446	0.288289	0.250471		0.196609	0.177985	0.186296
0.240577	0.277085	0.220082		0.2853	0.372229	0.281261		0.27732	0.400845	0.243294		0.249291	0.305737	0.206139		0.193089	0.185702	0.171879
0.231957	0.294585	0.265078		0.289872	0.323464	0.236454		0.268501	0.37744	0.207699		0.24256	0.278985	0.220718		0.199996	0.205702	0.142752
0.21325	0.306927	0.278991		0.2711	0.378347	0.280529		0.259884	0.425039	0.336019		0.255108	0.301976	0.255828		0.182139	0.210597	0.20069
0.268395	0.298837	0.258808		0.336744	0.321863	0.278213		0.348835	0.434299	0.248308		0.258036	0.28016	0.2026		0.178342	0.214708	0.169667
0.266438	0.280379	0.287773		0.339997	0.316659	0.320747		0.330019	0.389773	0.331234		0	0.275275	0.283802		0.192043	0.16605	0.185697
0.287754	0.264299	0.264169		0.305195	0.393825	0.278483		0.343473	0.426337	0.301089		0.286039	0.276963	0.234451		0.205391	0.18482	0.141908
0.273699	0.285849	0.254798		0.362151	0.385386	0.291525		0.397358	0.408056	0.304815		0.302127	0.296571	0.28884		0.229139	0.199589	0.225053
0.202846	0.286873	0.304409		0.249977	0.375536	0.291603		0.266977	0.388961	0.322772		0.252258	0.282223	0.286084		0.174929	0.18022	0.189902
0.28755	0.288071	0.316911		0.346816	0.340907	0.312011		0.408487	0.350107	0.345214		0.324133	0.291185	0.260982		0.257891	0.202054	0.187122
0.309979	0.301027	0.218764		0.346461	0.36453	0.220461		0.400476	0.365573	0.228606		0.343104	0.27747	0.168962		0.247001	0.189251	0.133047
0.229857	0.324606	0.284463		0.324488	0.370476	0.307686		0.363192	0.388152	0.303945		0.323577	0.261984	0.264127		0.236565	0.203007	0.181531
0.308345	0.31008	0.228092		0.442283	0.346034	0.258862		0.461003	0.341584	0.242057		0.394431	0.257419	0.224068		0.310762	0.186948	0.200694
0.316291	0.301212	0.294054		0.31171	0.351778	0.298723		0.301074	0.332757	0.334552		0.24727	0.268063	0.242263		0.206689	0.188178	0.17142
0.229812	0.331332	0.21941		0.27058	0.349815	0.213391		0.221649	0.355338	0.1902		0.228579	0.242301	0.216212		0.182252	0.187189	0.161148
0.18319	0.300956	0.22466		0.148133	0.365004	0.231273		0.160005	0.386521	0.216822		0	0.276642	0.178384		0.0941576	0.186551	0.146505
0.308347	0.266757	0.30222		0.2988	0.369765	0.315074		0.323058	0.355203	0.338768		0.238554	0.26546	0.269809		0.207532	0.192751	0.177627
0.218225	0.305131	0.220451		0.2521	0.361407	0.260186		0.241612	0.379974	0.280827		0.204962	0.286699	0.24311		0.170394	0.18278	0.174546
0.195151	0.244301	0.332996		0.247473	0.295789	0.277106		0.199447	0.290917	0.250738		0.192031	0.240212	0.200341		0.148376	0.164241	0.154799
0.270229	0.260641	0		0.242843	0.30847	0		0.220669	0.330498	0		0.213605	0.227485	0		0.162272	0.178403	0
0.218371	0.239043	0.221097		0.246247	0.28742	0.216903		0.254387	0.306841	0.195516		0.205932	0.230971	0.197355		0.145121	0.175368	0.150203
0.278243	0.229275	0.259767		0.273422	0.252693	0.284059		0.296517	0.255552	0.249987		0.240997	0.208199	0.228415		0.177612	0.163891	0.17994
0.245772	0.275879	0.193721		0.225836	0.231103	0.198456		0.215785	0.218266	0.181963		0.192792	0.18675	0.173846		0.149462	0.15511	0.13388
0.241009	0.287841	0.302073		0.283752	0.204898	0.359353		0.288942	0.200383	0.387146		0.232023	0.189192	0.268647		0.182987	0.138122	0.181007
0.244504	0.28031	0.224388		0.250499	0.242366	0.228359		0.239379	0.20351	0.187008		0.205393	0.188532	0		0.15496	0.155874	0
0.253506	0	0.292707		0.239062	0	0.255782		0.207517	0	0.216392		0.188642	0	0.200961		0.163179	0	0.140898
0.214588	0	0		0.208655	0	0		0.191307	0	0		0.167765	0	0		0.137409	0	0
0.354406	0.225405	0.270839		0.36167	0.221684	0.233255		0.375451	0.191513	0.218849		0.27517	0.16957	0.190343		0.218333	0.141179	0.154444
0.278429	0.221356	0.229158		0.316087	0.176442	0.234921		0.288611	0.189158	0.260638		0.217395	0.194989	0.217216		0.177962	0.150661	0.163803
0.318898	0.211637	0.244222		0.233165	0.246238	0.220454		0.236413	0.185516	0.236403		0.237788	0.184278	0.190915		0.171006	0.12216	0.150941
0.382348	0.193595	0.298436		0.406035	0.228861	0.318109		0.496561	0.201156	0.346988		0.337954	0.168804	0.27224		0.22033	0.129761	0.171703
0.388839	0.231153	0.260376		0.408768	0.210753	0.234617		0.456587	0.192131	0.212068		0.327304	0.170532	0.219344		0.21075	0.14372	0.159298
0.358107	0.247905	0.209652		0.38393	0.238111	0.196003		0.41523	0.220891	0.16589		0.319322	0.186568	0.178433		0.210136	0.142388	0.135734
0.241004	0.2407	0.222054		0.300261	0.206954	0.250725		0.322912	0.196632	0.208035		0.252402	0.174492	0.19581		0.176605	0.119923	0.155552
0.277075	0.263603	0.22832		0.293418	0.184271	0.225979		0.286578	0.190455	0.18891		0.261313	0.179657	0.182189		0.186601	0.129096	0.145198
0.237792	0.213442	0.255422		0.267542	0.192268	0.300485		0.23281	0.189537	0.327378		0.230711	0.17068	0.264305		0.180335	0.124847	0.216546
0.283728	0.214133	0.231545		0.359974	0.173318	0.220125		0.40177	0.181374	0.237705		0.289201	0.181226	0.190907		0.209221	0.125482	0.159612
0.319422	0.225163	0.193324		0.383953	0.231651	0.18883		0.402678	0.195845	0.173725		0.317683	0.177878	0.191075		0.21908	0.132185	0.142309
0.229886	0.210319	0.216807		0.272048	0.201079	0.229064		0.338081	0.201248	0.216056		0.257697	0.171423	0.201396		0.1644	0.135336	0.169086
0.270399	0.243452	0.223019		0.324854	0.182975	0.198345		0.357389	0.236903	0.197346		0.269034	0	0.180977		0.178724	0.133034	0.131214
0.193382	0.223232	0.225023		0.224708	0.189736	0.19285		0.185134	0.170303	0.189173		0.191304	0.179908	0.185434		0.159253	0.115633	0.142828
0.195534	0.244882	0.201286		0.244972	0.188924	0.21157		0.261094	0.213571	0.220789		0.216454	0.165936	0.157096		0.181493	0.134409	0
0.273434	0.231361	0.203282		0.349132	0.196743	0.191869		0.332	0.179204	0.17359		0.267015	0.158051	0.169226		0.201877	0.143355	0.136462
0.299977	0.210091	0.168184		0.376473	0.228384	0.199092		0.332403	0.195769	0.164866		0.270251	0	0.168908		0.197235	0	0.142178
0.282951	0.226978	0.238974		0.296538	0.214982	0.258638		0.340333	0.191991	0.203615		0.244587	0.180959	0.204097		0.216967	0.149521	0.127025
0.293316	0.213102	0.192481		0.314135	0.212542	0.242132		0.33372	0.202612	0.201562		0.26741	0.189413	0.19454		0.214018	0.144228	0.156485
0.298282	0.279148	0.210921		0.352389	0.221412	0.214593		0.394146	0.197302	0.174482		0.291242	0.20499	0.158408		0.21613	0.130562	0.11605
0.275979	0.245529	0.253204		0.31794	0.241409	0.204214		0.339828	0.231412	0.171783		0.289338	0.191151	0.170302		0.205642	0.163062	0.146475
0.23086	0.268656	0.325157		0.254608	0.275999	0.322698		0.226146	0.277017	0.367743		0.202764	0.21242	0.283192		0.202446	0.151242	0.212127
0.290275	0.254808	0.204661		0.251289	0.280854	0.227481		0.278617	0.33456	0.204715		0.233363	0.248233	0.212178		0.200179	0.178005	0.141397
0.329789	0.300141	0.217		0.270752	0.286066	0.200557		0.272532	0.305204	0.175286		0.239233	0.238083	0.198575		0.178587	0.179363	0.161359
0.314492	0.269761	0.189067		0.245802	0.280348	0.190192		0.244095	0.266748	0.172312		0.215485	0.236726	0.132435		0.186073	0.154091	0.117561
0.252465	0.288896	0.226426		0.309257	0.281793	0.218815		0.282814	0.298524	0.211285		0.258265	0.233531	0.224433		0.198995	0.158499	0.178974
0.251009	0.282593	0		0.311149	0.27045	0		0.293287	0.262353	0		0.264371	0.215867	0		0.200567	0.17617	0
0.351097	0.294239	0.214143		0.427233	0.273357	0.209809		0.440311	0.251793	0.206836		0.326439	0.226588	0		0.232883	0.167338	0
0.3434	0.299675	0.264285		0.396415	0.299188	0.236449		0.432456	0.282406	0.312533		0.303365	0.244952	0.260932		0.233526	0.17795	0.185372
0.354601	0.269202	0.227703		0.36824	0.268175	0.324826		0.409411	0.251231	0.327912		0.306116	0.237905	0.286811		0.218465	0.158596	0.203231
0.33869	0.299286	0.287436		0.339266	0.306694	0.304644		0.411645	0.307286	0.294158		0.305804	0.253295	0.335211		0.219395	0.188825	0.270041
0.283343	0.242061	0.208516		0.353414	0.281325	0.1918		0.346591	0.288597	0.175599		0.293685	0.227431	0.162522		0.224664	0.191592	0.120652
0.211547	0.3349	0.218262		0.278385	0.299654	0.212839		0.281411	0.317643	0.20591		0.268194	0.246812	0.201595		0.219961	0.182953	0.176646
0.234896	0.256963	0.225817		0.297083	0.309555	0.185271		0.283758	0.309617	0.175429		0.263741	0.246979	0.181367		0.239911	0.16864	0.132926
0.259829	0.274475	0.210182		0.300011	0.289424	0.222006		0.336679	0.27528	0.200547		0.309803	0.243327	0.176028		0.256701	0.188496	0.140471
0.223038	0.29585	0		0.213412	0.283681	0.207836		0.205081	0.257039	0		0.186542	0.227372	0		0.143304	0.178506	0
0.28057	0.267633	0.257355		0.295831	0.263936	0.201105		0.301603	0.255685	0.201294		0.262427	0.247891	0.193699		0.201951	0.159738	0.131669
0.247826	0.223114	0.276239		0.298034	0.263497	0.2921		0.28743	0.229296	0.337186		0.233726	0.22572	0.262418		0.199585	0.171913	0.18934
0.245003	0.225469	0.26024		0.305009	0.236863	0.264868		0.311958	0.214473	0.218677		0.267567	0.207475	0.198785		0.177031	0.15436	0.161188
0.269138	0.217505	0.171455		0.212969	0.25736	0.169569		0.204811	0.254837	0.144941		0.184397	0.234139	0.12134		0.162417	0.177737	0.0734562
0.220622	0.21185	0.22376		0.266806	0.254687	0.190514		0.234588	0.227644	0.199012		0.206756	0.210656	0.170051		0.166018	0.16518	0.137715
0.211366	0.29004	0.216649		0.214979	0.290865	0.168431		0.208889	0.32483	0.157575		0.189658	0.243175	0.151805		0.172688	0.191255	0.120673
0.229327	0.294736	0.279931		0.217854	0.282842	0.296685		0.188461	0.30384	0.30553		0.19504	0.258841	0.254484		0.156009	0.182919	0.172771
0.239826	0.321815	0		0.265741	0.320223	0		0.253108	0.363631	0		0.224933	0.263031	0		0.163434	0.204452	0
0.188079	0.258525	0.237735		0.192245	0.307271	0.185794		0.177754	0.324267	0.209683		0.170873	0.244762	0.175873		0.136177	0.169173	0.154016
0.165395	0.249337	0.22041		0.194388	0.30278	0.259614		0.181114	0.315399	0.287091		0.16075	0.246368	0.233334		0.145157	0.170905	0.177465
0.256178	0.272753	0.249774		0.24416	0.313647	0.26354		0.248025	0.328102	0.224325		0.191547	0.264424	0.190014		0.149755	0.188598	0.14079
0.257765	0.224089	0.25549		0.268253	0.304997	0.255108		0.224934	0.287512	0.244773		0.197416	0.254759	0.201061		0.162333	0.183602	0.17076
0.254306	0.208774	0.25662		0.277348	0.30365	0.279452		0.254369	0.314494	0.318694		0.218589	0.269046	0.264571		0.168314	0.177906	0.185387
0.297881	0.267701	0.247892		0.272811	0.332472	0.247694		0.281032	0.330127	0.223817		0.236836	0.256744	0.227042		0.185398	0.199815	0.170841
0.291461	0.259746	0.216678		0.250207	0.327151	0.193681		0.245096	0.323118	0.178373		0.231495	0.260725	0.162165		0.17342	0.166749	0.130982
0.257016	0.256414	0.242936		0.259966	0.281045	0.223254		0.286083	0.355609	0.219782		0.244797	0.274022	0.188775		0.176253	0.214503	0.139347
0.281994	0.264706	0		0.343421	0.316161	0		0.322105	0.311002	0		0.280673	0.282798	0		0.192606	0.203957	0
0.248074	0.275771	0.261848		0.270875	0.308836	0.269345		0.26388	0.34047	0.243106		0.2326	0.251504	0.241022		0.177173	0.219125	0.20055
0.299167	0.240426	0.294493		0.290806	0.323384	0.290058		0.29794	0.330145	0.279816		0.250635	0.269256	0.241906		0.198672	0.173082	0.187611
0.282418	0.254999	0.259033		0.299902	0.300877	0.231979		0.300233	0.354346	0.213273		0.252993	0.264777	0.1963		0.186704	0.190481	0.145339
0.22035	0.268119	0.249464		0.229595	0.319527	0.249631		0.246452	0.299685	0.196057		0.210213	0.250673	0.204791		0.172007	0.191934	0.168929
0.224878	0.256825	0.28511		0.252348	0.285439	0.291487		0.271812	0.29522	0.305639		0.230331	0.24205	0.240774		0.174577	0.174769	0.204048
0.222731	0.247177	0.176614		0.260458	0.254783	0.184791		0.298057	0.276306	0.16836		0.236904	0.226251	0.181599		0.181476	0.153302	0.142722
0.281964	0.254789	0.225668		0.325417	0.268891	0.249116		0.388648	0.243839	0.245869		0.308496	0.215599	0.244765		0.198388	0.182214	0.175992
0.255847	0.239136	0.210946		0.358078	0.249765	0.172306		0.445546	0.238078	0.1813		0.3112	0.214009	0.141458		0.219186	0.175924	0.127201
0.259202	0.24035	0.287212		0.353343	0.255114	0.350363		0.398268	0.260382	0.387334		0.318317	0.207346	0.27383		0.203915	0.168338	0.158686
0.266596	0.208985	0.247932		0.301689	0.240661	0.229861		0.315517	0.255904	0.190183		0.26055	0.238892	0.180191		0.204699	0.152162	0.140193
0.255286	0.210493	0.211915		0.315244	0.225907	0.198222		0.308369	0.20683	0.201216		0.248426	0.19018	0.164395		0.189169	0.156916	0.125591
0.264917	0.257692	0.171455		0.2985	0.24062	0.169569		0.324878	0.233742	0.144941		0.2565	0.215376	0.12134		0.193811	0.160389	0.0734562
0.248436	0.285514	0.290061		0.251584	0.25402	0.395299		0.253437	0.252955	0.340487		0.226499	0.216501	0.290181		0.181733	0.170753	0.184044
0.207021	0.248736	0.263858		0.264246	0.274091	0.297253		0.260153	0.284568	0.349846		0.201727	0.222337	0.30765		0.149094	0.159844	0.248348
0.253646	0.231669	0.268032		0.255463	0.256567	0.260849		0.23409	0.266059	0.268764		0.210904	0.244869	0.230331		0.151176	0.17984	0.181344
0.2204	0.218685	0.318426		0.26566	0.256346	0.321688		0.236638	0.292375	0.361991		0.18905	0.252481	0.304286		0.147904	0.171349	0.189238
0.237742	0.267658	0.228454		0.226275	0.274299	0.237957		0.208756	0.277722	0.20522		0.199978	0.236816	0.198353		0.149762	0.202319	0.173026
0.228416	0.247812	0.284426		0.2677	0.318979	0.362099		0.268825	0.33872	0.393315		0.244511	0.274282	0.29925		0.196788	0.189742	0.206509
0.249389	0.290492	0.244106		0.282683	0.296252	0.260982		0.262935	0.311085	0.240614		0.234068	0.251911	0.215773		0.173245	0.184649	0.173981
0.231243	0.259318	0.221258		0.255097	0.289982	0.24526		0.250607	0.324555	0.171443		0.227525	0.267	0.199224		0.185632	0.189073	0.142164
0.317744	0.27599	0.266027		0.352601	0.282575	0.250762		0.449726	0.251329	0.256813		0.336713	0.219775	0.212055		0.228549	0.169655	0.140197
0.28268	0.262819	0.223584		0.331154	0.251931	0.203578		0.377034	0.252664	0.189158		0.270944	0.213362	0.188837		0.196102	0.166187	0.133764
0.262415	0.287543	0.279837		0.306183	0.227262	0.341092		0.348475	0.233359	0.357689		0.261286	0.210811	0.279712		0.191495	0.153522	0.212892
0.261956	0.279326	0.205576		0.247761	0.255634	0.190165		0.285438	0.275934	0.183934		0.244427	0.223839	0.162866		0.212524	0.154158	0.127092
0.299806	0.229558	0.281693		0.301706	0.271496	0.300847		0.301003	0.217584	0.300395		0.272783	0.214768	0.246488		0.201548	0.163876	0.189195
0.301027	0.281016	0.272851		0.272832	0.253695	0.246823		0.27039	0.230175	0.230222		0.257912	0.224326	0.23091		0.202848	0.179666	0.182391
0.277066	0.275216	0.252427		0.283118	0.257515	0.23711		0.2863	0.255326	0.212744		0.242188	0.234121	0.225674		0.212337	0.183489	0.169768
0.277927	0.28001	0.185354		0.271758	0.249344	0.17642		0.271041	0.241745	0.176434		0.244398	0.223371	0.165438		0.199118	0.185706	0.125474
0.266932	0.282844	0.246248		0.290549	0.23677	0.22372		0.276479	0.223574	0.229851		0.276668	0.206851	0.194258		0.214555	0.161293	0.162242
0.301441	0.262904	0.260503		0.369799	0.256204	0.23647		0.409019	0.216001	0.214911		0.306067	0.222811	0.179562		0.209772	0.168568	0.14158
0.265433	0.280587	0.209383		0.332922	0.269809	0.202711		0.390687	0.255004	0.165842		0.296693	0.223364	0.167643		0.219143	0.186869	0.146416
0.265163	0.270928	0		0.385818	0.277915	0		0.406098	0.253523	0		0.315286	0.229371	0		0.23345	0.172908	0
0.271164	0.271547	0.214143		0.394854	0.270767	0.209809		0.437607	0.261179	0.206836		0.331859	0.219293	0		0.237489	0.178685	0
0.23488	0.280326	0.303625		0.362347	0.257338	0.297499		0.361442	0.252223	0.331868		0.318348	0.213636	0.255475		0.210466	0.166432	0.174979
0.229091	0.249781	0.241421		0.356811	0.25699	0.198139		0.410545	0.255501	0.178817		0.307574	0.223567	0.159804		0.229097	0.177787	0.123088
0.34824	0.261184	0.224114		0.368419	0.224653	0.21993		0.382087	0.234704	0.200003		0.310325	0.222596	0.17345		0.22911	0.168264	0.145083
0.262558	0.259091	0.238725		0.336158	0.22144	0.244974		0.383167	0.204905	0.28592		0.316024	0.199082	0.234563		0.261329	0.170206	0.166856
0.244361	0.249039	0.290588		0.357115	0.269438	0.323616		0.409905	0.305648	0.337379		0.383689	0.197735	0.276943		0.303455	0.184091	0.176519
0.289237	0.268356	0.212302		0.236242	0.303224	0.185631		0.202221	0.306733	0.190286		0.192078	0.240662	0.181329		0.151471	0.164281	0.125867
0.297967	0.260485	0		0.231829	0.283272	0		0.240708	0.278205	0		0.219416	0.238497	0		0.171337	0.166751	0
0.274569	0.239296	0.261283		0.26468	0.295014	0.325323		0.228814	0.305053	0.356175		0.208134	0.251392	0.287706		0.146311	0.185781	0.195342
0.244912	0.274528	0.20494		0.2747	0.283033	0.220115		0.254756	0.27423	0.204564		0.231752	0.240609	0.154221		0.162501	0.175401	0.136783
0.239605	0.225418	0.22702		0.232866	0.26743	0.190115		0.206342	0.303577	0.178782		0.171877	0.214509	0.158454		0.131229	0.175599	0.109106
0.194782	0.260273	0.191074		0.236822	0.27014	0.202868		0.189391	0.275081	0.158265		0.160747	0.228458	0.14993		0.126797	0.182485	0.0906525
0.294427	0.251902	0.241193		0.251816	0.286772	0.224974		0.249872	0.282842	0.254074		0.207472	0.235892	0.220726		0.167385	0.159962	0.181668
0.275168	0.231988	0.20494		0.240337	0.277801	0.220115		0.222515	0.279878	0.204564		0.217368	0.230693	0.154221		0.160415	0.169147	0.136783
0.276257	0	0.252333		0.278982	0	0.235141		0.265867	0	0.203852		0.217306	0	0.210275		0.178691	0	0.145014
0.238753	0.250239	0.281768		0.252907	0.226127	0.263378		0.261361	0.209246	0.247037		0.216163	0.21132	0.199073		0.185062	0.171322	0.153886
0.341099	0.252703	0.206838		0.276789	0.293472	0.295419		0.310267	0.291661	0.259184		0.232113	0.241659	0		0.178412	0.189592	0.195297
0.298016	0.241958	0		0.293211	0.279689	0		0.28934	0.298931	0		0.230068	0.232558	0		0.16743	0.173841	0
0.298907	0.225477	0.0961558		0.307224	0.276289	0.129073		0.328158	0.246165	0.125226		0.242986	0.228977	0.0929254		0.168485	0.172932	0.0540567
0.270176	0.222039	0.248868		0.275986	0.257757	0.262492		0.279652	0.25108	0.254803		0.222589	0.235862	0.239646		0.166587	0.170742	0.196137
0.257926	0.225291	0.216256		0.278861	0.258085	0.264611		0.272831	0.249061	0.240377		0.212897	0.220272	0.200277		0.184587	0.177871	0.166579
0.19142	0.291496	0.232784		0.232774	0.239612	0.258521		0.19441	0.221665	0.220953		0.167616	0.202591	0.203613		0.1444	0.178337	0.179231
0.27777	0.234205	0.225668		0.227386	0.269036	0.249116		0.209606	0.256193	0.245869		0.199785	0.216788	0.244765		0.152302	0.173697	0.175992
0.319302	0.245009	0.22654		0.342379	0.241135	0.275009		0.372008	0.231885	0.260587		0.281236	0.224826	0.215902		0.198054	0.169785	0.142341
0.33591	0.239297	0.257342		0.370336	0.260323	0.218139		0.397995	0.243925	0.224796		0.279078	0.239778	0.175917		0.228952	0.181116	0.13906
0.280637	0.278958	0.245622		0.368305	0.291514	0.260224		0.399276	0.305177	0.221351		0.293961	0.234462	0.206303		0.204902	0.192993	0.136782
0	0.272201	0.191923		0.273225	0.276998	0.186303		0.277096	0.325735	0.18222		0	0.268749	0.175115		0	0.187515	0.0952491
0.208295	0.27032	0.244717		0.249534	0.270472	0.20715		0.26581	0.295324	0.18333		0.216465	0.240332	0.193829		0.164954	0.197533	0.135439
0.30766	0.247559	0		0.253809	0.257083	0.185716		0.246789	0.257283	0		0.222268	0.242562	0		0.179317	0.188553	0
0.301053	0.264069	0.276968		0.267409	0.283821	0.215465		0.281877	0.294371	0.211867		0.212023	0.228819	0.211076		0.169489	0.190653	0.16431
0.303862	0.273364	0.182622		0.311434	0.257251	0.193971		0.295524	0.277765	0.192168		0.226948	0.216258	0.189887		0.199544	0.165656	0.140388
0.244282	0.222883	0.209821		0.285311	0.216995	0.222008		0.27129	0.235023	0.220023		0.215049	0.221587	0.166456		0.184936	0.166257	0.14011
0.236152	0.227616	0		0.211452	0.212207	0		0.209743	0.188573	0		0.184458	0.188613	0		0.165987	0.154272	0
0.27603	0.233363	0.258962		0.373017	0.217347	0.228183		0.372558	0.197523	0.215999		0	0.199096	0.209927		0	0.168598	0.154218
0.298493	0.268956	0.211457		0.337975	0.259126	0.17196		0.366796	0.231529	0.154176		0.278585	0.222784	0.16307		0.236829	0.17321	0.108495
0.362467	0.223022	0.246882		0.385196	0.222567	0.228304		0.397766	0.220244	0.23238		0.282347	0.210834	0.20186		0.234164	0.174687	0.185541
0.344783	0.206146	0.269647		0.416234	0.223685	0.24728		0.413953	0.211403	0.244052		0.311	0.197522	0.233355		0.235549	0.165018	0.177033
0.28201	0.251376	0.276096		0.338432	0.259463	0.316757		0.3721	0.251544	0.328001		0.267213	0.216286	0.275931		0.227433	0.182513	0.171074
0.211913	0.247294	0.226214		0.230714	0.227066	0.213183		0.242664	0.252823	0.207171		0.224479	0.229612	0.177685		0.161919	0.199443	0.13743
0.323979	0.211509	0.258259		0.307447	0.197328	0.276179		0.336523	0.208826	0.265412		0.26358	0.20534	0.245		0.229741	0.178237	0.1799
0.244526	0.278562	0.170612		0.312488	0.295582	0.226937		0.292933	0.324822	0.183046		0.234697	0.27296	0.20355		0.19187	0.206719	0.151236
0.255819	0.302965	0.240622		0.302543	0.308828	0.234807		0.280894	0.335241	0.249289		0.230696	0.249619	0.234918		0.180271	0.196893	0.139706
0.242668	0.289216	0.255286		0.27928	0.28745	0.351291		0.303388	0.320142	0.390229		0.230724	0.280784	0.283426		0.17693	0.171445	0.189895
0.348477	0.260172	0.275338		0.287979	0.274373	0.246617		0.335265	0.267798	0.242609		0.264137	0.224147	0.23229		0.195174	0.171453	0.183325
0.299339	0.267046	0.206829		0.2343	0.268494	0.20213		0.205333	0.312249	0.204751		0.189975	0.244782	0.180705		0.161447	0.172279	0.166514
0.309784	0.279562	0.269992		0.232291	0.254159	0.229431		0.204052	0.296724	0.214958		0.180912	0.257737	0.187274		0.162844	0.165745	0.153668
0.295468	0.269716	0.251264		0.245054	0.261638	0.269966		0.207855	0.295308	0.271815		0.196275	0.21521	0.238965		0.160155	0.147785	0.165953
0.227055	0.311068	0.236399		0.217367	0.300982	0.241698		0.186818	0.283199	0.198758		0.195515	0.224169	0.184149		0.146852	0.182785	0.135488
0.203368	0.291043	0.264092		0.199223	0.297829	0.32077		0.210503	0.295399	0.31998		0.195114	0.244185	0.271391		0.128912	0.18789	0.200231
0.229193	0.296357	0.208806		0.273737	0.304754	0.210686		0.252393	0.30056	0.199623		0.215014	0.250345	0.21996		0.145754	0.183183	0.159075
0.233235	0.278854	0.209317		0.263104	0.290699	0.193776		0.245906	0.301477	0.197805		0.199589	0.234795	0.172903		0.161512	0.184673	0.14631
0.241725	0.255328	0.246882		0.256137	0.28087	0.228304		0.263389	0.303733	0.23238		0.225645	0.250051	0.20186		0.156763	0.195551	0.185541
0.303786	0.286267	0.241717		0.281736	0.290953	0.254883		0.302531	0.275031	0.250642		0.220967	0.211999	0.210979		0.169369	0.189173	0.185965
0.233942	0.264008	0.212813		0.2485	0.26103	0.22188		0.219301	0.277094	0.18813		0.219028	0.227763	0.173162		0.147584	0.175389	0.13559
0.218817	0.254196	0.214647		0.233266	0.294194	0.203507		0.21891	0.271885	0.18841		0.213216	0.232949	0.205836		0.152422	0.187114	0.128914
0.259906	0.287683	0.247458		0.292715	0.292452	0.235179		0.26833	0.321879	0.210965		0.207556	0.264908	0.175966		0.180576	0.196646	0.147806
0.299237	0.299952	0.230476		0.296878	0.306504	0.174364		0.297234	0.307962	0.174152		0.251956	0.254019	0.148782		0.195639	0.187994	0.121986
0.242425	0.265871	0.248563		0.286159	0.353921	0.189875		0.261355	0.391034	0.208969		0.2561	0.273514	0.199979		0.203494	0.212859	0.164182
0.198668	0.294827	0.248749		0.291193	0.350125	0.299089		0.305496	0.382642	0.307059		0.249383	0.29845	0.265514		0.194238	0.217045	0.186932
0.280445	0.297733	0.265945		0.289235	0.375686	0.264684		0.30183	0.406515	0.268769		0.235398	0.304597	0.221182		0.180623	0.201702	0.161355
0.273252	0.296797	0.217675		0.273613	0.333965	0.219564		0.305423	0.326211	0.255557		0.240181	0.264107	0.205192		0.189404	0.198421	0.165292
0.280583	0.27792	0.202907		0.278659	0.341786	0.221142		0.272446	0.347932	0.219487		0.229528	0.272367	0.180365		0.18293	0.21178	0.119015
0.17693	0.243449	0.193771		0.269911	0.320022	0.203858		0.27063	0.325917	0.21701		0.260155	0.277787	0.181331		0.18598	0.195675	0.123764
0.258239	0.268562	0.300489		0.364174	0.341001	0.384172		0.376371	0.33106	0.428127		0.334993	0.256413	0.318055		0.278019	0.213663	0.196055
0.411377	0.270356	0		0.391518	0.318872	0		0.419472	0.345633	0		0.345561	0.294692	0		0.290429	0.217321	0
0.308349	0.284947	0.256537		0.369473	0.326204	0.289246		0.417541	0.334279	0.268208		0.37185	0.26836	0.273918		0.276999	0.202159	0.191675
0	0.299633	0.317005		0.23624	0.315876	0.334275		0	0.316996	0.372443		0	0.251338	0.293158		0	0.200345	0.206783
0.220705	0.264455	0.242541		0.219888	0.281389	0.240935		0.204768	0.300365	0.239127		0.196422	0.256637	0.208872		0.163989	0.194231	0.152609
0.217526	0.306506	0.214903		0.255181	0.32724	0.223159		0.210209	0.345024	0.201827		0.202876	0.265209	0.172987		0.158816	0.200025	0.151888
0.276628	0.280216	0.29359		0.252756	0.279185	0.315955		0.217377	0.292825	0.268427		0.197079	0.251101	0.260078		0.160114	0.199171	0.198731
0.309428	0.267801	0.274711		0.334061	0.306423	0.263872		0.342782	0.307889	0.267326		0.255663	0.252323	0.251635		0.183239	0.200053	0.184469
0.297839	0.259396	0		0.31424	0.283999	0		0.303934	0.309721	0		0.238824	0.2645	0		0.160419	0.178669	0
0.290925	0.281497	0.289711		0.281791	0.277865	0.24799		0.263274	0.274947	0.231838		0.233773	0.232279	0.206454		0.174206	0.169485	0.167958
0.299803	0.283536	0.292956		0.271987	0.270246	0.248547		0.258558	0.28371	0.251162		0.214419	0.239914	0.257394		0.165797	0.182051	0.201156
0.26996	0.306399	0.272244		0.28812	0.290553	0.231214		0.297238	0.279007	0.244817		0.246477	0.263754	0.20248		0.162297	0.184471	0.12688
0.296526	0.292936	0.255776		0.303203	0.242784	0.245388		0.350569	0.248276	0.235243		0.25805	0.211937	0.190413		0.202468	0.180663	0.157832
0.296791	0.273319	0.255821		0.286514	0.245491	0.26302		0.322922	0.283881	0.220802		0.254535	0.239258	0.21713		0.153476	0.196965	0.142777
0.29886	0.234433	0.193612		0.343591	0.293341	0.192282		0.380017	0.274596	0.178924		0.270051	0.244021	0.155003		0.185678	0.19194	0.109753
0.257163	0.257481	0.302903		0.327888	0.276564	0.299491		0.265669	0.286689	0.326326		0.245423	0.253939	0.271027		0.159095	0.187363	0.202733
0.277944	0.22914	0.309592		0.341255	0.25347	0.315556		0.328027	0.266365	0.351475		0.254063	0.245177	0.244279		0.167861	0.191658	0.171398
0.229728	0.226065	0.201628		0.304006	0.277324	0.205235		0.289558	0.245312	0.151148		0.238366	0.22246	0.172077		0.168467	0.182211	0.137027
0.298043	0.276589	0.185838		0.278011	0.259001	0.243306		0.2723	0.244361	0.206148		0.223016	0.227802	0.193504		0.195522	0.180636	0.157384
0.227228	0.282387	0.238158		0.299478	0.257401	0.220894		0.282981	0.236972	0.209186		0.231871	0.233694	0.183395		0.170811	0.191162	0.111991
0.21717	0.268643	0.214041		0.230296	0.249979	0.24494		0.246339	0.242464	0.250606		0.19972	0.233289	0.194131		0.179099	0.181451	0.142964
0.247312	0.278267	0.212359		0.293369	0.253577	0.225118		0.257685	0.245121	0.191066		0	0.22078	0.183601		0	0.179513	0.149773
0.243534	0.276661	0.219098		0.249159	0.263921	0.23035		0.235037	0.238196	0.204931		0.193121	0.237349	0.214597		0.14188	0.188165	0.152064
0.181987	0.217261	0.1961		0.292463	0.235399	0.240686		0.294684	0.254247	0.235983		0.221868	0.232522	0.212613		0.154865	0.201394	0.160681
0.233205	0.25071	0.21783		0.29707	0.247348	0.225366		0.317575	0.243915	0.181542		0.240952	0.233893	0.192509		0.176843	0.194208	0.135351
0.286471	0.239368	0.214733		0.336555	0.246153	0.214764		0.371326	0.259575	0.180743		0.242582	0.242431	0.124155		0.175993	0.181621	0.113534
0.313273	0.236436	0.257423		0.365076	0.267322	0.301784		0.36821	0.243632	0.339859		0.297358	0.240081	0.254908		0.209443	0.189031	0.213139
0.280475	0.304758	0.203626		0.328718	0.25618	0.203089		0.330043	0.261833	0.195412		0.243437	0.235663	0.182977		0.180408	0.182452	0.146796
0.243391	0.255017	0.212789		0.336675	0.264089	0.232647		0.330498	0.230485	0.205233		0.27093	0.235953	0.199303		0.182808	0.198222	0.13901
0.248383	0.253877	0.199241		0.272424	0.263996	0.159872		0.285612	0.242394	0.155826		0.23001	0.244017	0.150565		0.20008	0.200943	0.122003
0.264027	0.255299	0.202586		0.384297	0.260464	0.24418		0.392103	0.279825	0.219842		0.306029	0.26154	0.203961		0.20494	0.19073	0.164308
0.338081	0.255266	0.2553		0.378027	0.268243	0.212591		0.42858	0.313191	0.223039		0.31095	0.25867	0.195391		0.192782	0.191087	0.152869
0.285981	0.279301	0.276968		0.359934	0.321009	0.215465		0.402506	0.361747	0.211867		0.290272	0.283356	0.211076		0.194571	0.226115	0.16431
0.320719	0.228312	0		0.345615	0.289603	0		0.401693	0.277899	0		0.302312	0.248219	0		0.213728	0.197057	0
0.249767	0.235643	0.218644		0.317888	0.31592	0.209262		0.338204	0.300829	0.203618		0.280599	0.245194	0.179571		0.19566	0.20345	0.153974
0.288232	0.248066	0.216842		0.298103	0.291211	0.258757		0.346812	0.29193	0.253372		0.247709	0.257912	0.238317		0.17827	0.222669	0.17418
0.25123	0.207794	0.205534		0.25467	0.271733	0.172161		0.256001	0.264419	0.167685		0.224903	0.262323	0.176139		0.192957	0.209073	0.131742
0.238948	0.252071	0.224007		0.263661	0.294797	0.212481		0.262555	0.32976	0.208294		0.228768	0.277028	0.187186		0.203067	0.216572	0.126489
0.306122	0.276316	0.20684		0.404431	0.334616	0.188434		0.444651	0.320229	0.170173		0.323695	0.229649	0.157247		0.207592	0.217721	0.120141
0.2733	0.259687	0.237235		0.392441	0.337023	0.203987		0.369118	0.343602	0.193106		0.291765	0.28982	0.175145		0.203533	0.203643	0.135109
0.265117	0.268494	0.301418		0.34471	0.329675	0.294903		0.373387	0.300275	0.331959		0.284565	0.278178	0.219535		0.203911	0.188778	0.145382
0.274251	0.265982	0.21019		0.376855	0.334321	0.219352		0.395618	0.319218	0.213051		0.308327	0.278222	0.188852		0.194004	0.222656	0.142088
0.312047	0.290736	0.275338		0.393935	0.304263	0.246617		0.407857	0.330757	0.242609		0.33527	0.276813	0.23229		0.203406	0.22792	0.183325
0.360667	0.263187	0		0.365727	0.273871	0		0.463911	0.323398	0		0.328821	0.284697	0		0.198254	0.211947	0
0.298352	0.26196	0.193812		0.37147	0.310592	0.165324		0.37064	0.303798	0.189822		0.314541	0.309116	0.165337		0.195609	0.253044	0.125493
0.279166	0.274877	0.257498		0.353864	0.298503	0.247703		0.413228	0.314134	0.252399		0.327354	0.28062	0.23257		0.205657	0.24246	0.182995
0.258632	0.267122	0.21562		0.301183	0.275052	0.195473		0.320493	0.305701	0.19126		0.268655	0.289407	0.163794		0.197798	0.227796	0.121975
0.276285	0.25271	0.263679		0.407969	0.262647	0.24618		0.435769	0.30924	0.241372		0.326522	0.313406	0.206486		0.230692	0.226882	0.162675
0.28869	0.232053	0.308699		0.386608	0.25477	0.299733		0.428754	0.31946	0.323673		0.330345	0.271273	0.260551		0.251203	0.218882	0.202499
0.270156	0.180518	0.264085		0.33838	0.236223	0.210786		0.411739	0.271778	0.166966		0.333334	0.281569	0.172519		0.196066	0.217542	0.117038
0.268227	0.164286	0.261286		0.295569	0.199612	0.202371		0.311304	0.286049	0.199844		0.285799	0.257823	0.193979		0.236491	0.238211	0.168715
0.361112	0.111264	0.189713		0.395682	0.222757	0.232067		0.460538	0.26614	0.219903		0.336203	0.23901	0.189154		0.243625	0.217131	0.139837
0.26549	0.209277	0.224427		0.328287	0.263065	0.285208		0.364104	0.31505	0.278986		0.294541	0.257366	0.232388		0.202924	0.211822	0.174259
0.313315	0.233719	0.206522		0.360132	0.27676	0.184313		0.39698	0.269608	0		0.284849	0.2418	0		0.209358	0.219124	0
0.270925	0.23551	0.274048		0.316226	0.268635	0.173378		0.327082	0.269293	0.171562		0.260723	0.249901	0.173298		0.209731	0.227546	0.139373
0.280227	0.248766	0.189128		0.350437	0.267028	0.184772		0.352278	0.292525	0.151593		0.292871	0.278222	0.179611		0.199961	0.213992	0.135191
0.259915	0.274714	0.279195		0.307007	0.276631	0.31153		0.303275	0.316305	0.320792		0.26168	0.275121	0.274443		0.203724	0.233407	0.19327
0.289912	0.271042	0.194353		0.288664	0.300651	0.16206		0.297334	0.292243	0.152521		0.239087	0.306525	0.126353		0.194261	0.242564	0.108025
0.276016	0.280799	0.226039		0.25429	0.282167	0.234608		0.284928	0.30762	0.191683		0.231732	0.27395	0.184737		0.177084	0.240864	0.135181
0.256966	0.268461	0.294796		0.249269	0.281397	0.277091		0.282375	0.296432	0.292447		0.234715	0.293486	0.223781		0.186971	0.236313	0.155943
0.251635	0.278943	0.18876		0.239723	0.265094	0.175113		0.2779	0.316338	0.197099		0.264738	0.297528	0.195442		0.261014	0.222827	0.147876
0.306664	0.239596	0.245743		0.248472	0.300616	0.201824		0.238452	0.322132	0.166389		0.24142	0.293035	0.157237		0.222556	0.241217	0.13126
0.304832	0.263974	0.270207		0.295826	0.266588	0.29328		0.314414	0.290655	0.317867		0.256633	0.262095	0.25517		0.199899	0.217451	0.189296
0.31568	0.327137	0.20719		0.313179	0.268981	0.258624		0.314152	0.281593	0.189768		0.244805	0.267719	0.161216		0.20096	0.224827	0.138431
0.266245	0.270315	0.299445		0.323802	0.283029	0.23602		0.349582	0.31445	0.243717		0.270472	0.256814	0.217908		0.223222	0.228979	0.153916
0.272664	0.274694	0.242055		0.333642	0.271514	0.259785		0.371418	0.294258	0.253166		0.284418	0.260202	0.222113		0.217242	0.237537	0.168258
0.321909	0.299286	0.257383		0.383207	0.284131	0.246514		0.422383	0.308687	0.230634		0.305357	0.282364	0.181698		0.206545	0.208842	0.160025
0.352467	0.296196	0.276911		0.422927	0.273946	0.318838		0.439038	0.298656	0.342611		0.336423	0.27836	0.266599		0.232553	0.212885	0.183912
0.345244	0.266777	0.238882		0.411036	0.278461	0.216247		0.455403	0.251303	0.17949		0.332839	0.264305	0.178292		0.244694	0.213907	0.140368
0.374378	0.291356	0.251768		0.428847	0.298887	0.245777		0.413776	0.338391	0.223261		0.347174	0.292205	0.191592		0.226387	0.249974	0.146543
0.349609	0.253032	0.212364		0.408817	0.282475	0.246008		0.411788	0.307823	0.214406		0.335167	0.258907	0.203577		0.231104	0.202371	0.157199
0.264377	0.318643	0.280033		0.341013	0.302859	0.234317		0.375064	0.310434	0.212962		0.299044	0.275399	0.205128		0.222694	0.216453	0.185919
0.335254	0.277052	0.301164		0.347623	0.288854	0.276398		0.39587	0.321089	0.311981		0.342109	0.273725	0.228388		0.246668	0.215046	0.176276
0.252046	0.258878	0.261586		0.409518	0.29226	0.313665		0.444084	0.308135	0.299823		0.356207	0.262544	0.227932		0.25695	0.198575	0.191481
0.283365	0.287853	0.211262		0.427869	0.235899	0.207777		0.476218	0.265136	0.195118		0.418255	0.256306	0.179275		0.312234	0.182652	0.134705
0.305601	0.226883	0.255127		0.324609	0.233585	0.256433		0.347707	0.247969	0.242003		0.322118	0.230214	0.2058		0.25453	0.182242	0.181883
0.280669	0.262431	0.194966		0.359017	0.238209	0.227351		0.385625	0.247546	0.200928		0.336151	0.257743	0.201491		0.266314	0.171701	0.157765
0.242556	0.270507	0.237382		0.289847	0.23139	0.229887		0.289394	0.238939	0.202991		0.234384	0.213526	0.184994		0.228885	0.167418	0.140098
0	0.218577	0.225431		0.181408	0.216109	0.279819		0	0.17111	0.279517		0	0.196798	0.245103		0	0.141331	0.185647
0.25928	0.219058	0.250158		0.268011	0.247551	0.255388		0.312156	0.24577	0.234977		0.233602	0.234627	0.22963		0.187122	0.194199	0.174063
0.304267	0.233003	0.299894		0.298263	0.242368	0.245094		0.284845	0.241599	0.239313		0.259413	0.227578	0.203636		0.18036	0.182673	0.16261
0.232045	0.232889	0.233517		0.267507	0.2563	0.236661		0.260082	0.220439	0.199319		0.22788	0.22969	0.211203		0.190376	0.187821	0.138193
0.26398	0.269267	0.189108		0.288632	0.225433	0.209353		0.285749	0.217563	0.174223		0.245724	0.215452	0.153617		0.199808	0.182616	0.121515
0.25464	0.283226	0.242382		0.275224	0.232214	0.235302		0.275121	0.234195	0.222728		0.229993	0.224222	0.201212		0.167736	0.157425	0.156534
0.265201	0.259113	0.240972		0.290213	0.236946	0.245253		0.271752	0.205125	0.218949		0.215395	0.210398	0.194708		0.158217	0.160562	0.151214
0.249878	0.277592	0.249987		0.222627	0.237715	0.280036		0.168923	0.212268	0.312458		0.191327	0.203384	0.263687		0.120167	0.170156	0.198066
0.223089	0.288037	0.235479		0.239217	0.238778	0.20927		0.180757	0.20987	0.157727		0.179464	0.198717	0.183038		0.122863	0.152574	0.14232
0.269559	0.280476	0.306927		0.243075	0.261595	0.378347		0.205952	0.234999	0.425737		0.206061	0.221699	0.301976		0.15959	0.163232	0.211038
0.192188	0.269276	0.257289		0.182651	0.264586	0.30448		0.201036	0.241456	0.320972		0.179688	0.231074	0.249158		0.127902	0.163169	0.182018
0.238838	0.236	0.235364		0.216488	0.247824	0.259093		0.173073	0.258045	0.213677		0.174161	0.242951	0.171169		0.110927	0.187498	0.160222
0.292863	0.229555	0.2272		0.276501	0.260547	0.220676		0.244431	0.278955	0.243764		0.233338	0.230753	0.249663		0.1636	0.176779	0.178722
0.238291	0.261911	0.219008		0.230472	0.260815	0.221449		0.237538	0.260227	0.172921		0.205011	0.216812	0.183224		0.146672	0.174856	0.133896
0.220595	0.255051	0.259659		0.276743	0.245463	0.220998		0.26238	0.26211	0.234512		0.217579	0.225406	0.199406		0.157628	0.200413	0.163452
0.24241	0.234669	0.233873		0.21248	0.252151	0.180393		0.186645	0.222629	0.214761		0.167835	0.209383	0.189961		0.146661	0.171472	0.154953
0.324551	0.246502	0.209555		0.282675	0.235587	0.211942		0.302404	0.202964	0.17955		0.236808	0.194833	0.188412		0.208226	0.144103	0.132195
0.250515	0.225529	0.26495		0.26007	0.249213	0.274514		0.230546	0.165058	0.263573		0.240103	0.217694	0.229287		0.175964	0.142798	0.179394
0.272827	0.239946	0.2477		0.252028	0.233511	0.270282		0.253848	0.23226	0.31019		0.23693	0.198414	0.218052		0.170043	0.172173	0.178651
0.287171	0	0.305856		0.307267	0.172766	0.237423		0.315994	0	0.228602		0.258606	0	0.207864		0.176918	0	0.151273
0.248989	0.246445	0.259263		0.316456	0.224301	0.199618		0.319432	0.204773	0.16489		0.252465	0.185746	0.17694		0.17325	0.164451	0.146464
0.25948	0.241662	0.242643		0.29256	0.237953	0.266727		0.28347	0.195619	0.258597		0.247245	0.181791	0.210839		0.166393	0.144774	0.179408
0.402057	0.245456	0.282975		0.338012	0.253075	0.267239		0.351798	0.204323	0.237344		0.283524	0.195621	0.223234		0.189431	0.172288	0.182004
0.383459	0.248474	0.198177		0.3243	0.26301	0.223192		0.355611	0.192221	0.166396		0.277967	0.211967	0.192653		0.204093	0.158798	0.128657
0.22754	0.271742	0.191894		0.283746	0.235276	0.215533		0.261334	0.209678	0.158745		0.231179	0.195712	0.156139		0.178491	0.157102	0.117062
0.301473	0.290466	0.203282		0.361104	0.269337	0.191869		0.368975	0.207686	0.17359		0.268567	0.212056	0.169226		0.206968	0.144924	0.136462
0.251014	0.258583	0.268851		0.335997	0.211961	0.210244		0.356482	0.216603	0.205598		0.25757	0.181704	0.186458		0.19862	0.150278	0.147129
0.301448	0.284843	0.25045		0.332428	0.266438	0.255867		0.304808	0.194878	0.251226		0.251743	0.194755	0.214029		0.17325	0.165621	0
0.241737	0.307012	0.203552		0.319238	0.247989	0.204823		0.298296	0.228977	0.206962		0.253632	0.194622	0.179872		0.173339	0.164507	0.144486
0.208197	0.273499	0.194336		0.257213	0.225878	0.247484		0.26043	0.201152	0.20415		0.207404	0.19268	0.198348		0.163774	0.132204	0
0.259556	0.251275	0		0.305661	0.255898	0		0.338518	0.184759	0		0.269446	0.198933	0		0.192704	0.135722	0
0.242702	0.266706	0.262298		0.32369	0.255668	0.31306		0.311202	0.1987	0.301383		0.253101	0.196208	0.248697		0.199347	0.137956	0.184459
0.285815	0.256784	0.266693		0.314838	0.248883	0.231788		0.382703	0.182583	0.236197		0.281337	0.180786	0.207129		0.191818	0.138907	0.16841
0.309254	0.274608	0.22881		0.360841	0.223798	0.236509		0.39163	0.198796	0.194508		0.290426	0.18169	0.183521		0.201382	0.144956	0.153895
0.27841	0.272019	0.211975		0.318021	0.244603	0.215356		0.300678	0.194943	0.217679		0.275326	0.184774	0.200948		0.212855	0.152791	0.155254
0.278507	0.247498	0.228687		0.303593	0.231407	0.237077		0.338764	0.190344	0.2135		0.250343	0.192312	0.189902		0.199736	0.147532	0.120832
0.312937	0.196434	0.224562		0.280238	0.211224	0.220106		0.278768	0.178335	0.21343		0.256899	0.164805	0.199433		0.203565	0.141211	0.143987
0.240815	0.221084	0.189564		0.26072	0.226999	0.230638		0.242595	0.191218	0.234623		0.238264	0.169264	0.216148		0.172913	0.14491	0.164652
0.274629	0.184924	0.214555		0.304698	0.207354	0.231533		0.340706	0.180102	0.249009		0.278236	0.179246	0.218262		0.198148	0.135053	0.179107
0.315539	0.262033	0.245044		0.407025	0.230117	0.227682		0.454572	0.202035	0.230406		0.331685	0.194022	0.188452		0.22716	0.167086	0.14832
0.354518	0.268194	0.227637		0.407103	0.22132	0.209563		0.432082	0.213302	0.211421		0.353944	0.163762	0.215561		0.23725	0.154768	0.16198
0.324197	0.215582	0.207918		0.364371	0.214417	0.166558		0.401831	0.22548	0.132519		0.311157	0.189352	0		0.223598	0.155761	0.0968012
0.306361	0.230926	0.225772		0.402093	0.207637	0.225578		0.407921	0.208359	0.207951		0.332608	0.188786	0.191314		0.21063	0.142086	0.142897
0.309816	0.222507	0.235748		0.388962	0.236835	0.231309		0.396554	0.198689	0.227033		0.339549	0.189937	0.205027		0.205054	0.153301	0.13848
0.347368	0.248479	0.271397		0.395555	0.242098	0.287459		0.398777	0.210062	0.282207		0.329096	0.207128	0.237574		0.215251	0.150864	0.180381
0.246134	0.285582	0.220614		0.276971	0.293119	0.207994		0.231869	0.301087	0.203702		0.229558	0.21709	0.200848		0.18711	0.176759	0.144382
0.271745	0.304634	0.226974		0.281745	0.25771	0.22442		0.304833	0.282102	0.188303		0.263404	0.220434	0.188824		0.213169	0.156673	0.122592
0.270363	0.30429	0.240319		0.328799	0.280361	0.243138		0.313559	0.259157	0.203825		0.309087	0.226446	0.213339		0.238007	0.176015	0.166822
0.291613	0.290227	0.304592		0.322179	0.29509	0.31594		0.306966	0.293003	0.343734		0.299798	0.214925	0.263358		0.254888	0.143838	0.181175
0.216801	0.284244	0.252916		0.24266	0.252853	0.317804		0.20618	0.252629	0.274229		0.208291	0.192811	0.251239		0.162418	0.166276	0.185974
0.257578	0.294425	0.293168		0.287131	0.271008	0.388088		0.25687	0.234263	0.417139		0.229236	0.204423	0.314853		0.157216	0.160594	0.209219
0.250975	0.251529	0.254678		0.252253	0.230022	0.287403		0.23158	0.223948	0.31215		0.196329	0.194378	0.317915		0.144824	0.141046	0.242395
0.273426	0.234408	0.237471		0.269711	0.272629	0.223868		0.258448	0.244349	0.204543		0.212567	0.198283	0.183399		0.150029	0.176665	0.1438
0.247662	0.260337	0.280998		0.245144	0.252236	0.269834		0.235906	0.222856	0.269367		0.215158	0.19308	0.238422		0.155207	0.176395	0.178139
0.240078	0.248941	0.232846		0.271601	0.265763	0.267978		0.293665	0.245645	0.264053		0.210984	0.219189	0.213291		0.16874	0.174221	0.162807
0.201309	0.267535	0.224685		0.278384	0.217456	0.209964		0.266836	0.212435	0.180705		0.205053	0.212713	0.155506		0.156115	0.16199	0.13908
0.201385	0.272451	0.273034		0.271878	0.26581	0.21433		0.281249	0.227013	0.246633		0.219198	0.200259	0.196525		0.178756	0.165754	0.139224
0.224553	0.257658	0.278909		0.265561	0.230413	0.286963		0.254889	0.21399	0.277407		0.209704	0.203456	0.241266		0.164782	0.171656	0.162508
0.27148	0.22192	0.214143		0.293337	0.22279	0.209809		0.239903	0.187998	0.206836		0.224389	0.174483	0		0.176024	0.167934	0
0.2754	0.26222	0.25919		0.243773	0.266335	0.262212		0.249594	0.198479	0.226679		0.207118	0.19041	0.204416		0.16604	0.144871	0.175937
0.205267	0.208198	0.221097		0.247357	0.199319	0.216903		0.232642	0.16049	0.195516		0.20946	0.199516	0.197355		0.167664	0.143512	0.150203
0.279463	0.211968	0.262514		0.281744	0.221016	0.211355		0.285353	0.200566	0.207213		0.247762	0.19511	0.201119		0.186584	0.156347	0.169126
0.276488	0.201411	0.31187		0.270303	0.233043	0.326634		0.254075	0.227841	0.366725		0.228889	0.225425	0.277749		0.19926	0.177377	0.191007
0.323276	0.209714	0.269036		0.316674	0.234666	0.260519		0.293288	0.209845	0.234467		0.259717	0.196258	0.225412		0.194509	0.169508	0.157809
0.213352	0	0.214209		0.292792	0.246356	0.221677		0.295784	0	0.190323		0.259816	0	0.191945		0.201016	0	0.144541
0.279958	0	0.257396		0.280815	0.184933	0.308876		0.320876	0	0.313627		0.250072	0	0.235401		0.187735	0	0.19542
0.316829	0.239339	0.254674		0.258741	0.255775	0.296181		0.289589	0.254442	0.320435		0.252181	0.21953	0.281511		0.197213	0.163163	0.210918
0.294414	0.222017	0.235011		0.275543	0.253965	0.209885		0.320242	0.266309	0.206357		0.24819	0.207122	0.194757		0.202172	0.178207	0.157446
0.239537	0.253578	0.270843		0.305365	0.242431	0.241593		0.305141	0.272077	0.243708		0.234001	0.226904	0.212386		0.175486	0.165755	0.163691
0.299624	0.224912	0.228222		0.299814	0.268101	0.216361		0.299338	0.289621	0.195092		0.230713	0.222532	0.166229		0.205265	0.193047	0.140603
0.263429	0.23459	0.238116		0.257467	0.296582	0.246263		0.200183	0.346761	0.203152		0.182112	0.272594	0.187984		0.138423	0.199613	0.148827
0.244472	0.219779	0.220416		0.215925	0.329283	0.226238		0.162642	0.320259	0.173579		0.167776	0.270282	0.188193		0.130796	0.213415	0.136896
0.256546	0.298803	0.253855		0.276781	0.36175	0.235665		0.295292	0.392984	0.195992		0.254153	0.298024	0.190568		0.179262	0.223849	0.149027
0.268063	0.28709	0.30264		0.286806	0.345925	0.303369		0.292302	0.391744	0.295866		0.241392	0.288417	0.235204		0.181463	0.223011	0.158712
0.272379	0.2996	0.201075		0.281249	0.383168	0.190776		0.27475	0.428402	0.176003		0.2463	0.281601	0.157763		0.183376	0.211498	0.109174
0.296129	0.264935	0.220976		0.278039	0.379648	0.233946		0.297959	0.365415	0.198689		0.236271	0.269833	0.193003		0.175291	0.193575	0.170561
0.317801	0.266284	0.222045		0.275698	0.350673	0.221907		0.270666	0.373975	0.189269		0.241252	0.294847	0.176572		0.169711	0.223924	0.13483
0.274298	0.309858	0.196454		0.296596	0.372812	0.222951		0.274373	0.401515	0.202538		0.239503	0.29141	0.191785		0.184239	0.211104	0.144105
0.21175	0.29162	0.24672		0.275904	0.392698	0.225765		0.290823	0.425136	0.230436		0.26233	0.297738	0.218981		0.181804	0.216941	0.183399
0.241703	0.254999	0.259682		0.302988	0.377397	0.215449		0.296327	0.407604	0.172509		0.263637	0.284375	0.148098		0.191737	0.227319	0.130652
0.314772	0.318838	0.226731		0.307306	0.358776	0.213906		0.295596	0.381962	0.2249		0.256318	0.296163	0.182187		0.182998	0.202409	0.124738
0.268298	0.267218	0.241102		0.274448	0.385854	0.222707		0.253558	0.391481	0.220284		0.238523	0.308621	0.184776		0.184622	0.211287	0.136794
0.238501	0.349791	0		0.273902	0.358078	0		0.245463	0.452195	0		0.224708	0.295123	0		0.162546	0.226927	0
0.266821	0.317507	0.252144		0.244419	0.361453	0.208744		0.220347	0.421427	0.242999		0.19452	0.289873	0.195682		0.146767	0.221952	0.142083
0.282942	0.353721	0.292246		0.254468	0.342314	0.319088		0.214494	0.386134	0.356445		0.21966	0.279025	0.273157		0.167149	0.212746	0.188354
0.246425	0.328278	0		0.262969	0.339779	0.192225		0.215555	0.386095	0		0.214563	0.275626	0		0.157697	0.20654	0
0.283072	0.295857	0.202055		0.235211	0.320549	0.24498		0.224741	0.337254	0.206145		0.182416	0.261098	0.201042		0.156937	0.180025	0.176385
0.252316	0.307179	0.198563		0.257194	0.361327	0.267045		0.201118	0.374972	0.23789		0.208121	0.293487	0.202882		0.147325	0.192789	0.15747
0.272323	0.321389	0.226702		0.241934	0.359718	0.264308		0.198287	0.386318	0.244701		0.222691	0.307252	0.223005		0.17029	0.207476	0.179112
0.327955	0.312235	0		0.261662	0.360999	0		0.246749	0.381973	0		0.212088	0.289858	0		0.152694	0.214326	0
0.280879	0.323197	0.279715		0.23748	0.419345	0.254623		0.224111	0.413533	0.226412		0.206579	0.290261	0.201288		0.148013	0.227419	0.164855
0.211101	0.316186	0.27596		0.249193	0.379821	0.239227		0.219853	0.432149	0.231473		0.240676	0.318634	0.190106		0.191389	0.220452	0.161112
0.249539	0.318726	0.237095		0.274229	0.364128	0.206301		0.264765	0.399839	0.168703		0.237087	0.292326	0.201399		0.188287	0.217473	0.131921
0.267177	0.365949	0.209398		0.22169	0.367785	0.233946		0.215476	0.412751	0.208557		0.231764	0.297346	0.191216		0.175644	0.220212	0.149531
0.275403	0.332752	0.253535		0.268444	0.344192	0.21952		0.225398	0.372471	0.254712		0.239818	0.281527	0.1884		0.173162	0.229833	0.141515
0.245374	0.353248	0.215455		0.245133	0.36339	0.217532		0.237331	0.405213	0.221212		0.248894	0.332292	0.197515		0.193988	0.229777	0.136778
0.241926	0.291518	0.260554		0.240036	0.347513	0.232229		0.242855	0.410418	0.199845		0.230548	0.301434	0.204695		0.197095	0.219815	0.155498
0.263069	0.303804	0.193841		0.277392	0.365842	0.218303		0.262323	0.352661	0.207762		0.278996	0.269641	0.188257		0.193227	0.225921	0.164059
0.186976	0.316918	0.201133		0.206664	0.365631	0.184337		0.264926	0.412469	0.169674		0.303527	0.305007	0.171273		0.178646	0.202761	0.122115
0.273338	0.286729	0.25397		0.297957	0.351423	0.225221		0.288103	0.392083	0.212178		0.24429	0.313327	0.187304		0.208792	0.205615	0.104786
0.279109	0.319897	0.292661		0.2912	0.352435	0.260886		0.278853	0.390693	0.259824		0.244396	0.292118	0.223947		0.198391	0.23077	0.159071
0.362932	0.320297	0.239483		0.339892	0.398475	0.222966		0.344084	0.438477	0.227235		0.271492	0.304814	0.178661		0.201972	0.210853	0.135701
0.289521	0.281084	0.175853		0.294	0.342386	0.172484		0.307905	0.382449	0.168394		0.223102	0.296413	0.193301		0.201351	0.201326	0.145617
0.27114	0.276469	0.198797		0.307218	0.378009	0.228684		0.274752	0.392816	0.189735		0.254377	0.306616	0.165292		0.200299	0.216098	0.137723
0.266052	0.274481	0.219638		0.34829	0.361797	0.223131		0.342382	0.406933	0.191506		0.281182	0.332863	0.199366		0.217657	0.185682	0.130694
0.283732	0.285514	0.295087		0.33826	0.359423	0.22397		0.322822	0.423739	0.212659		0.26151	0.309182	0.207691		0.208379	0.203195	0.159242
0.288208	0.303264	0.244123		0.339129	0.372322	0.219832		0.358185	0.411066	0.230482		0.249957	0.30596	0.186578		0.198248	0.195577	0.167409
0.253288	0.290832	0.266757		0.304437	0.40928	0.370497		0.280165	0.425619	0.355622		0.261317	0.32081	0.266391		0.189504	0.206926	0.193297
0.26871	0.323617	0.262584		0.301088	0.372197	0.259745		0.29287	0.449028	0.235289		0.234679	0.326756	0.243118		0.193361	0.195491	0.154062
0.250921	0.390113	0.218935		0.249484	0.408116	0.214156		0.206102	0.436788	0.198122		0.211758	0.317053	0.170529		0.18125	0.249013	0.149623
0.291711	0.395331	0.256813		0.259185	0.417642	0.282924		0.299564	0.480741	0.308938		0.254229	0.3258	0.236446		0.189159	0.238561	0.175404
0.311701	0.298934	0.198618		0.286524	0.412559	0.19617		0.291394	0.451887	0.165765		0.284843	0.296226	0.146553		0.182526	0.230797	0.116151
0.28803	0.39759	0.226018		0.293395	0.405919	0.227973		0.302925	0.458648	0.20767		0.264297	0.329104	0.200466		0.195387	0.21003	0.157844
0.272647	0.37919	0.233934		0.287836	0.387699	0.227903		0.28505	0.436821	0.196672		0.269288	0.310669	0.211073		0.183846	0.210523	0.193671
0.263468	0.401751	0.280859		0.297772	0.397966	0.325365		0.258806	0.43396	0.300059		0.225225	0.306929	0.270088		0.164222	0.215997	0.200143
0.308636	0.450239	0.219486		0.340247	0.391681	0.171501		0.35846	0.424753	0.196782		0.28665	0.31104	0.232652		0.174537	0.212398	0.190104
0.196521	0.371828	0.267769		0.321438	0.387377	0.226267		0.286675	0.412394	0.200802		0.256669	0.323418	0.204606		0.193234	0.211099	0.163035
0.281369	0.357234	0.331935		0.374014	0.369655	0.350062		0.372998	0.456226	0.389279		0.285219	0.312512	0.276418		0.209434	0.187598	0.20055
0.236915	0.34406	0.247683		0.322192	0.397582	0.242486		0.297129	0.423963	0.240539		0.262275	0.314658	0.218891		0.187487	0.227126	0.199975
0.293065	0.313498	0.275772		0.312586	0.389149	0.290749		0.341149	0.427841	0.291222		0.245615	0.291513	0.234441		0.186069	0.199109	0.187541
0.289674	0.337108	0.262295		0.312563	0.371639	0.257408		0.30992	0.453683	0.21586		0.242476	0.301845	0.204536		0.186004	0.20996	0.149654
0.285636	0.315489	0.214654		0.300613	0.381781	0.188973		0.341306	0.45021	0.15483		0.255132	0.321599	0.151675		0.167962	0.198694	0.106466
0.267959	0.247449	0.196016		0.308051	0.311786	0.221862		0.323886	0.390208	0.222996		0.256424	0.30221	0.180699		0.184594	0.196024	0.130086
0.237813	0.299364	0.308043		0.250312	0.342179	0.32721		0.229777	0.433824	0.288293		0.211884	0.296426	0.248828		0.174787	0.192509	0.172701
0.284209	0.329182	0.225993		0.274416	0.352803	0.201333		0.263408	0.444588	0.181528		0.235845	0.329058	0.161019		0.165345	0.195338	0.144014
0.277272	0.303914	0.218177		0.248618	0.3481	0.176802		0.257195	0.448753	0.158815		0.216168	0.294293	0.167923		0.165045	0.203495	0.122072
0.265108	0.251097	0.245656		0.306521	0.340155	0.231996		0.297768	0.432604	0.25074		0.260084	0.294061	0.220348		0.184921	0.200725	0.185403
0.353005	0.271142	0.238174		0.299028	0.340794	0.253328		0.287005	0.411946	0.235293		0.229436	0.302617	0.231158		0.172838	0.200736	0.159476
0.320188	0.272344	0.207141		0.31206	0.383251	0.23557		0.263117	0.430719	0.179581		0.221233	0.296096	0.170182		0.180332	0.202015	0.153641
0.24799	0.280026	0		0.274944	0.374603	0.1692		0.267067	0.420752	0.13447		0.203686	0.300403	0		0.160842	0.176481	0
0.207691	0.308712	0.248169		0.216338	0.374874	0.211281		0.214868	0.386328	0.180858		0.213262	0.30913	0.178807		0.165363	0.205173	0.135787
0.232108	0.280018	0.171455		0.216778	0.337767	0.169569		0.175252	0.366446	0.144941		0.17925	0.274468	0.12134		0.138071	0.203608	0.0734562
0.20932	0.293831	0.205297		0.194637	0.335278	0.252707		0.195425	0.376142	0.260016		0.186481	0.29893	0.193065		0.12759	0.216075	0.155309
0.214052	0.259385	0.250305		0.238374	0.301124	0.280803		0.183232	0.317516	0.304862		0.170585	0.256066	0.239471		0.119619	0.180453	0.211615
0.201383	0.22523	0.19945		0.1851	0.243905	0.187748		0.185717	0.272511	0.172961		0.178965	0.230391	0.173353		0.106672	0.18174	0.142596
0.19439	0.190854	0.252346		0.20295	0.191684	0.289421		0.200839	0.200595	0.335634		0.181469	0.221669	0.263156		0.134451	0.153902	0.198896
0.25268	0.206149	0.231971		0.243486	0.215461	0.222021		0.227624	0.216238	0.203487		0.215408	0.197756	0.155457		0.136548	0.134321	0.123261
0.270721	0.220817	0		0.246737	0.206119	0		0.244049	0.219308	0		0.203316	0.187722	0		0.13611	0.163267	0
0.249305	0	0.2491		0.232253	0.184517	0.258822		0.2212	0	0.222401		0.193203	0	0.198961		0.148027	0	0.144626
0.256671	0.174263	0.238609		0.199304	0.238733	0.278865		0.176336	0.264907	0.286388		0.198524	0.194392	0.260308		0.123469	0.148727	0.211675
0.223996	0.211467	0.215537		0.24471	0.278214	0.225501		0.225393	0.329282	0.192528		0.189167	0.277146	0.167848		0.124435	0.181506	0.151704
0.228358	0.249474	0.217667		0.243987	0.274785	0.236786		0.241057	0.337928	0.19301		0.210584	0.228551	0.183395		0.152525	0.164513	0.133344
0.187844	0.286957	0.242996		0.26276	0.281366	0.191166		0.205094	0.307887	0.166752		0.182302	0.243808	0.164555		0.13369	0.160658	0.123294
0.263402	0.287979	0.179486		0.251885	0.290971	0.169798		0.205839	0.33115	0.152599		0.213188	0.247065	0.153713		0.149494	0.182677	0.110394
0.286209	0.279247	0.275279		0.238325	0.287119	0.324779		0.189613	0.344335	0.361404		0.191797	0.250966	0.249855		0.1482	0.168203	0.198306
0.232852	0.208732	0.28132		0.264973	0.22298	0.259824		0.249978	0.249717	0.249118		0.201516	0.223788	0.214474		0.184625	0.156585	0.16865
0.265213	0.192637	0.269777		0.285873	0.22029	0.217836		0.257822	0.236124	0.212169		0.257181	0.203988	0.192709		0.189818	0.157608	0
0.264473	0.226269	0.23446		0.284874	0.228762	0.213904		0.284933	0.244307	0.212974		0.230834	0.234933	0.198745		0.17867	0.148866	0.143353
0.219569	0.202952	0.243739		0.265223	0.244861	0.248514		0.277012	0.244579	0.240493		0.220733	0.193359	0.22629		0.197936	0.167496	0.198254
0.273066	0.198387	0.214875		0.305581	0.22705	0.208245		0.274367	0.250999	0.165513		0.255959	0.218997	0.171459		0.207404	0.163169	0.133784
0.289932	0.22919	0.204434		0.328632	0.239059	0.197978		0.395009	0.229027	0.217044		0.356093	0.185615	0.181211		0.274678	0.156234	0.134326
0.295098	0.210426	0.304234		0.257452	0.217976	0.372275		0.241527	0.177186	0.402162		0.190303	0.135001	0.286713		0.148695	0.110142	0.188404
0.274119	0.217386	0.227683		0.301579	0.217561	0.261395		0.256613	0.215148	0.179096		0.208501	0.190788	0		0.182262	0.150492	0
0.258028	0.208619	0.212553		0.247098	0.25831	0.208402		0.255155	0.186556	0.159149		0.210631	0.199023	0.167339		0.154732	0.153775	0.113692
0.223952	0	0.272368		0.240341	0.192245	0.213346		0.186537	0.227729	0.205243		0.173206	0	0.195223		0.154506	0	0.161429
0.259644	0.237573	0.204608		0.230246	0.234082	0.191224		0.223246	0.22	0.196921		0.195999	0.194156	0.165279		0.172621	0.143385	0.153599
0.254221	0.217434	0.182608		0.248922	0.235081	0.230301		0.206033	0.209244	0.184069		0.204186	0.198637	0.17806		0.135011	0.131759	0.132703
0.286335	0.212094	0.265113		0.347234	0.223109	0.341804		0.336327	0.201737	0.376823		0.263332	0.209584	0.249426		0.191269	0.151794	0.186494
0.293683	0.199109	0.291619		0.328754	0.212277	0.291141		0.312033	0.189206	0.311875		0.240947	0.188035	0.221477		0.188593	0.132527	0.145854
0.19972	0.196518	0.277814		0.200538	0.224826	0.289567		0.194232	0.215279	0.279368		0.177775	0.203645	0.24465		0.131097	0.145278	0.175478
0.270411	0.207252	0.258323		0.247393	0.232773	0.247254		0.193316	0.187839	0.206684		0.175816	0.199867	0.206306		0.137022	0.139556	0.156035
0.215213	0.313682	0.305594		0.227377	0.28213	0.247563		0.184653	0.20576	0.25749		0.191074	0.194966	0.245544		0.138846	0.156053	0.181752
0.284114	0.281433	0.210946		0.26367	0.310023	0.172306		0.212845	0.268923	0.1813		0.182494	0.193306	0.141458		0.141771	0.163243	0.127201
0.266399	0.290073	0.211208		0.269664	0.27173	0.200719		0.276216	0.256699	0.20735		0.216444	0.20337	0.173019		0.19502	0.142647	0.138294
0.307425	0.309056	0.195609		0.275326	0.238058	0.199484		0.213047	0.22309	0.189478		0.182678	0.19611	0.162465		0.168303	0.138539	0.101605
0.343761	0.198071	0.300205		0.267156	0.227112	0.300982		0.237728	0.173966	0.315148		0.211611	0.17515	0.271074		0.170876	0.12198	0.207896
0.219789	0.208387	0.22874		0.258601	0.192084	0.218514		0.247405	0.194571	0.216365		0.211817	0.194236	0.20193		0.183871	0.141142	0.165319
0.286293	0.197001	0.261779		0.360774	0.235981	0.283808		0.370332	0.174014	0.259631		0.284951	0.181585	0.243173		0.216339	0.13701	0.181243
0.261504	0.27898	0.240486		0.328045	0.212235	0.268953		0.335966	0.187668	0.239619		0.266783	0.161667	0.225193		0.213448	0.137003	0.174661
0	0.29839	0.25071		0	0.288978	0.247348		0	0.286468	0.24432		0	0.228446	0.23426		0	0.16799	0.194709
0.239189	0	0.247632		0.379685	0.274621	0.209556		0.376132	0.261606	0.178513		0.288466	0	0.183884		0.208522	0	0.124098
0.337485	0.266934	0.248213		0.378548	0.232883	0.244639		0.424321	0.22801	0.21632		0.280823	0.202074	0.202664		0.231453	0.158189	0.179609
0.397045	0.271776	0.136324		0.408748	0.275846	0.166198		0.482135	0.240277	0.187406		0.350085	0.205256	0.163644		0.256483	0.139639	0.115568
0.349717	0.266245	0.238658		0.393095	0.269234	0.214765		0.432952	0.258755	0.217711		0.331049	0.20614	0.217149		0.239669	0.152206	0.157865
0.21417	0.283372	0.243339		0.301543	0.248468	0.279887		0.311679	0.252972	0.305146		0.259067	0.212538	0.239108		0.193636	0.153909	0.189597
0.29427	0.257518	0.233288		0.368367	0.252274	0.201156		0.447948	0.266254	0.176172		0.338453	0.202495	0.174104		0.229056	0.160566	0.145455
0.273204	0.274519	0.245712		0.375312	0.225063	0.238931		0.403238	0.209129	0.176864		0.29497	0.176272	0.165288		0.225238	0.15989	0.146405
0.22493	0.268104	0.293162		0.310671	0.250142	0.248785		0.320887	0.207288	0.238528		0.257857	0.193481	0.219924		0.195418	0.14959	0.16355
0.260524	0.245984	0.226295		0.292071	0.240568	0.196178		0.293126	0.204999	0.204537		0.252057	0.177222	0.178208		0.207256	0.131511	0.133685
0.241494	0.286549	0.254969		0.292434	0.224387	0.254359		0.287514	0.191209	0.248576		0.269382	0.205038	0.233882		0.223063	0.137633	0.17261
0.287105	0.286462	0.284514		0.312074	0.223947	0.233336		0.31374	0.212279	0.244873		0.287271	0.202315	0.205443		0.222387	0.122317	0.156984
0.201585	0.232819	0.22011		0.311118	0.234624	0.19807		0.322421	0.254748	0.156367		0.255583	0.195688	0.175779		0.204317	0.157254	0.15506
0.242614	0.255554	0.240605		0.233575	0.245309	0.220633		0.246071	0.263416	0.195267		0.204269	0.208046	0.192555		0.199124	0.150479	0.145926
0.203087	0.250692	0.220755		0.257552	0.264296	0.240984		0.237035	0.24771	0.207253		0.236672	0.203493	0.206329		0.188914	0.168661	0.144953
0	0.244815	0.223369		0.235327	0.256964	0.217062		0.221197	0.260463	0.186653		0	0.20917	0.171357		0	0.143185	0.140384
0.290125	0.287886	0.2625		0.294699	0.275159	0.26681		0.282753	0.259909	0.238058		0.277699	0.216777	0.22092		0.210704	0.150711	0.164692
0.286323	0.291447	0.255566		0.372196	0.247694	0.1966		0.417287	0.254737	0.198137		0.323951	0.199776	0.169222		0.231092	0.149826	0.131519
0.32037	0.258527	0.275805		0.371287	0.240423	0.250757		0.393511	0.256543	0.213188		0.325828	0.183334	0.210081		0.224083	0.127927	0.137313
0.37354	0.273326	0.235978		0.357105	0.252093	0.254667		0.421114	0.229974	0.232079		0.347926	0.199774	0.201187		0.267009	0.153851	0.153027
0.335776	0.290238	0.237997		0.375292	0.264091	0.205636		0.426239	0.288855	0.208176		0.352151	0.212766	0.185471		0.28766	0.168356	0.12561
0.314947	0.191363	0.257808		0.358115	0.19216	0.318582		0.388676	0.194721	0.305627		0.328402	0.185235	0.223696		0.282623	0.110121	0.166198
0.274043	0.214857	0.257566		0.354429	0.219359	0.267393		0.420385	0.181344	0.299798		0.376147	0.151484	0.254095		0.279423	0.120944	0.174595
0.273478	0.26158	0.215141		0.277361	0.210529	0.228013		0.243686	0.146576	0.20413		0.254052	0.174642	0.188847		0.232939	0.122776	0.141941
0.310909	0.268085	0.215177		0.335166	0.212843	0.260968		0.352549	0.202843	0.203411		0.286132	0.166883	0.189065		0.222011	0.13188	0.147483
0.274409	0.255643	0.207327		0.324669	0.232531	0.190539		0.346392	0.181132	0.179796		0.257306	0.187427	0.204477		0.196371	0.120022	0.126424
0.279246	0.190151	0.265945		0.283336	0.211327	0.264684		0.259108	0.191503	0.268769		0.247851	0.185641	0.221182		0.175398	0.12667	0.161355
0.339142	0.227979	0.203282		0.268305	0.231101	0.191869		0.242213	0.176883	0.17359		0.220392	0.178735	0.169226		0.190522	0.137566	0.136462
0.237101	0.201954	0.231496		0.250705	0.22979	0.194321		0.227128	0.190178	0.210631		0.202007	0.175156	0.187681		0.177696	0.137766	0.153167
0.306975	0.258587	0.296955		0.298978	0.224468	0.304659		0.311829	0.205083	0.315122		0.240541	0.169624	0.255728		0.191335	0.144634	0.187553
0.334323	0.296427	0.302257		0.318122	0.251583	0.270697		0.320084	0.203216	0.289205		0.258769	0.2176	0.232199		0.178365	0.153564	0.185546
0.265267	0.267525	0.283742		0.320484	0.24008	0.319113		0.375353	0.2161	0.298632		0.292333	0.211717	0.242637		0.198591	0.135375	0.179497
0.297007	0.281183	0.306195		0.349799	0.239204	0.341036		0.332928	0.207415	0.349089		0.268683	0.192261	0.294061		0.186067	0.15446	0.225499
0.277985	0.281432	0.22725		0.319169	0.227056	0.271859		0.297292	0.218772	0.252665		0.239367	0.199672	0.225405		0.191935	0.140856	0.155288
0.294291	0.246852	0.23583		0.306465	0.213986	0.206331		0.303974	0.212043	0.16804		0.260347	0.196363	0.168203		0.200114	0.172306	0.136256
0.266171	0.250169	0.197967		0.325833	0.245996	0.215429		0.332299	0.248819	0.213936		0.256681	0.2102	0.203902		0.187655	0.170735	0.148019
0.286681	0.30091	0.270175		0.311835	0.276231	0.231514		0.316445	0.284471	0.22433		0.236579	0.223849	0.194512		0.182886	0.174593	0.154698
0.240391	0.27811	0.217862		0.230495	0.272537	0.227824		0.222381	0.257167	0.212677		0.195904	0.210862	0.211538		0.156218	0.15605	0.178557
0.213958	0.27444	0.243088		0.266606	0.276011	0.222856		0.203965	0.247868	0.247331		0.206495	0.21325	0.196745		0.167641	0.146866	0.14463
0.243044	0.264738	0.270627		0.270059	0.273741	0.233216		0.228459	0.295276	0.217237		0.207043	0.221666	0.207423		0.149935	0.148292	0.171544
0.248421	0.305439	0.253801		0.245654	0.282848	0.266197		0.178352	0.309115	0.286398		0.17232	0.237674	0.242248		0.140369	0.190905	0.204587
0.266324	0.297901	0.18789		0.242469	0.25923	0.269222		0.217751	0.28946	0.261649		0.18475	0.219201	0.214229		0.149736	0.162825	0.164778
0.285708	0.271958	0.256907		0.251828	0.256826	0.217063		0.215446	0.240523	0.184258		0.196398	0.204391	0.192921		0.167552	0.14371	0.143106
0.284404	0.302988	0		0.274833	0.252692	0		0.226458	0.230274	0		0.202177	0.198407	0		0.154715	0.159507	0
0.209538	0.311162	0.249856		0.230908	0.213272	0.306548		0.209597	0.199401	0.342039		0.164643	0.18979	0.245225		0.120824	0.139114	0.179091
0.177146	0.288235	0.25916		0.184409	0.242602	0.350679		0.17341	0.236002	0.376378		0.155044	0.212045	0.30605		0.112046	0.12798	0.186799
0.281244	0.299579	0.203539		0.235437	0.22407	0.222034		0.1852	0.212366	0.2231		0.173111	0.191238	0.216603		0.145445	0.142206	0.15503
0.216643	0.27589	0.241605		0.266096	0.247758	0.204838		0.209105	0.219348	0.193626		0.170961	0.21149	0.161315		0.145259	0.143018	0.119541
0.242547	0.204417	0.189641		0.239943	0.237302	0.220864		0.221276	0.234171	0.21225		0.195789	0.197285	0.187855		0.14356	0.140377	0.159185
0.200732	0.208039	0.218242		0.194746	0.23079	0.247674		0.178396	0.197263	0.224327		0.17297	0.193071	0.18068		0.12782	0.149079	0.151868
0.18781	0.192907	0.190957		0.195602	0.219958	0.224137		0.206712	0.191828	0.177739		0.18621	0.156794	0.180549		0.144637	0.132209	0.126066
0.232319	0.20867	0.257464		0.214491	0.25447	0.217473		0.193975	0.192487	0.188304		0.190474	0.186255	0.172593		0.129684	0.14159	0.126299
0.279932	0.240603	0.243052		0.202581	0.259658	0.211317		0.183712	0.213311	0.21149		0.205165	0.177624	0.211062		0.136056	0.133821	0.166743
0.225544	0.240941	0.241145		0.272428	0.237074	0.218173		0.256428	0.204433	0.242957		0.216117	0.195665	0.172069		0.175253	0.142397	0.162396
0.244361	0.23996	0.264812		0.226853	0.245608	0.257911		0.220772	0.19073	0.215829		0.213141	0.197661	0.209715		0.162333	0.14764	0.167562
0.274702	0.235179	0.272151		0.317144	0.21402	0.208736		0.335165	0.203232	0.248922		0.273188	0.183107	0.226523		0.222329	0.136492	0.18979
0.331359	0.246847	0.219695		0.341147	0.218644	0.248972		0.386013	0.179668	0.238295		0.327345	0.175034	0.186365		0.22439	0.135247	0.144689
0.284479	0.243879	0.341199		0.378396	0.234207	0.338141		0.429149	0.198583	0.386361		0.30884	0.187466	0.314996		0.233125	0.151474	0.176204
0.304921	0.237825	0.249165		0.311141	0.246085	0.249546		0.340611	0.194416	0.216446		0.301744	0.174871	0.213392		0.208712	0.134169	0.167806
0.340507	0.239183	0.214364		0.343419	0.255517	0.174589		0.365296	0.210643	0.158586		0.293382	0.198113	0.167805		0.221723	0.136099	0.109897
0.281206	0.242151	0.227257		0.335166	0.241063	0.249122		0.377804	0.215037	0.202885		0.30843	0.174444	0.196609		0.215758	0.147843	0.139818
0.231402	0.227459	0.243798		0.293187	0.260117	0.281424		0.302306	0.218898	0.302921		0.280697	0.191569	0.259963		0.209452	0.147453	0.158658
0.251866	0.199357	0.207233		0.298865	0.235571	0.197048		0.296499	0.206729	0.163465		0.285892	0.190446	0.170264		0.229504	0.137624	0.116682
0.313503	0.217081	0.241094		0.345972	0.245179	0.223535		0.344819	0.210222	0.183921		0.297046	0.198068	0.185033		0.212291	0.147421	0.152115
0.228802	0.19441	0.238437		0.30051	0.235597	0.272482		0.340762	0.214051	0.252808		0.319964	0.182906	0.201734		0.264283	0.127386	0.160917
0.268936	0.227594	0.211224		0.3135	0.251153	0.192652		0.34196	0.219215	0.171479		0.319317	0.181829	0.162618		0.245586	0.16333	0.133396
0.276354	0.202331	0.309149		0.310394	0.274532	0.318686		0.361115	0.244226	0.405329		0.326802	0.193408	0.287077		0.273427	0.165152	0.193661
0.257335	0.22686	0.249663		0.291816	0.236967	0.272263		0.273528	0.221348	0.278125		0.30192	0.211793	0.256448		0.300486	0.151352	0.207232
0.322681	0.282428	0.25398		0.302967	0.259603	0.242612		0.326495	0.214231	0.220665		0.316301	0.202261	0.198125		0.281979	0.147	0.14845
0.322258	0.280686	0.275583		0.31511	0.281984	0.246652		0.302011	0.254302	0.232027		0.301144	0.211892	0.235223		0.235527	0.154065	0.196599
0	0.257402	0.289711		0	0.254838	0.24799		0	0.236271	0.231838		0	0.212012	0.206454		0	0.149105	0.167958
0.281742	0.260105	0.248607		0.256344	0.266534	0.200862		0.290999	0.213625	0.202514		0.26292	0	0.187974		0.229385	0	0.148757
0.364536	0.235604	0.239483		0.37524	0.232054	0.222966		0.443569	0.246823	0.227235		0.314601	0.230554	0.178661		0.275681	0.159404	0.135701
0.280569	0.245816	0.280003		0.308912	0.293133	0.261891		0.3325	0.300107	0.209085		0.280203	0.264769	0.201754		0.2333	0.199552	0.159165
0.236843	0.240969	0.256279		0.276059	0.300941	0.256672		0.278605	0.273832	0.248065		0.262492	0.23982	0.196273		0.236881	0.18519	0.158414
0.331965	0.244446	0.274751		0.428846	0.297507	0.252846		0.420053	0.290309	0.26303		0.297125	0.252658	0.238417		0.239116	0.18249	0.16818
0.263882	0.262708	0		0.257561	0.278172	0		0.240159	0.260678	0		0.227613	0.253947	0		0.172372	0.175497	0
0	0.249687	0.290073		0	0.275069	0.272698		0	0.279407	0.256699		0	0.220998	0.20337		0	0.158278	0.142647
0.282184	0.236021	0.213357		0.36163	0.288508	0.236306		0.36011	0.274574	0.179933		0.26887	0.238877	0.209112		0.206174	0.175488	0.157431
0.236823	0.21275	0.27569		0.362128	0.306944	0.24134		0.376306	0.298492	0.257195		0.276236	0.245708	0.206119		0.214273	0.177278	0.144565
0.338993	0.218851	0.248395		0.366776	0.320146	0.244135		0.423067	0.313083	0.193629		0.325894	0.245693	0.178716		0.220124	0.181019	0.14433
0.304183	0.265569	0.269699		0.393119	0.286628	0.236848		0.366376	0.323496	0.234372		0	0.260591	0.223581		0.227208	0.188538	0.192543
0.270234	0.279919	0.207812		0.326668	0.295002	0.263015		0.334889	0.313027	0.216308		0.2706	0.245374	0.219238		0.21565	0.18087	0.169151
0.261082	0.267989	0.272289		0.316765	0.302264	0.223542		0.301174	0.299216	0.211389		0.244219	0.253068	0.204059		0.189392	0.184343	0.17153
0.243089	0.258118	0.242749		0.305673	0.279883	0.221453		0.309965	0.305275	0.182652		0.242908	0.254471	0.190551		0.195624	0.190372	0.15087
0.276368	0.274751	0		0.298393	0.318949	0		0.303816	0.299985	0		0.233097	0.240112	0		0.178387	0.174353	0
0.203656	0.278719	0.288649		0.223386	0.30103	0.331667		0.202174	0.304603	0.322753		0.197412	0.23039	0.271286		0.156775	0.195963	0.200132
0.227245	0.312852	0.301315		0.215892	0.313031	0.287138		0.168591	0.287331	0.285748		0.187035	0.245991	0.247667		0.11917	0.178506	0.199263
0.25588	0.302343	0.255382		0.29011	0.33475	0.332242		0.282831	0.336309	0.431201		0.236237	0.255178	0.303607		0.178132	0.185832	0.194792
0.244126	0.310347	0.246885		0.260482	0.308231	0.25746		0.186082	0.306926	0.263129		0.192645	0.27511	0.212482		0.145253	0.176077	0.179594
0.230439	0.243414	0.244229		0.243301	0.308953	0.297863		0.211161	0.332057	0.283395		0.196082	0.265973	0.234334		0.170843	0.180386	0.161782
0.239151	0.21582	0.273481		0.274164	0.307154	0.357142		0.24478	0.296254	0.336006		0.233947	0.255796	0.264482		0.184015	0.169289	0.19616
0.255355	0.227318	0.287174		0.209994	0.26606	0.265154		0.21889	0.2746	0.20791		0.218396	0.221183	0.180954		0.187116	0.171379	0.149874
0.251461	0.208473	0.299227		0.237721	0.229718	0.266862		0.238357	0.224089	0.276378		0.19395	0.219623	0.246194		0.142353	0.146207	0.192217
0.238733	0.297604	0.26825		0.257166	0.264768	0.286251		0.243746	0.251656	0.294314		0.190388	0.243491	0.271493		0.165951	0.182739	0.232397
0.250507	0.244145	0.282367		0.245852	0.299702	0.242324		0.228073	0.297117	0.228044		0.202428	0.253133	0.238134		0.150723	0.187307	0.186282
0.173243	0.238648	0.271942		0.233833	0.295424	0.301581		0.237226	0.281108	0.290539		0.209806	0.249998	0.258756		0.165651	0.187094	0.18836
0.246878	0.20272	0.273773		0.278236	0.272746	0.348454		0.272299	0.267984	0.377244		0.235797	0.227708	0.286108		0.174084	0.17921	0.199003
0.236206	0.187922	0.259263		0.303806	0.266204	0.30482		0.30482	0.24009	0.285061		0.213247	0.21466	0.239754		0.178158	0.157948	0.186685
0.231039	0.211552	0.250044		0.298511	0.258289	0.252106		0.291503	0.215843	0.22308		0.246986	0.220144	0.227094		0.169918	0.159882	0.18246
0.246396	0.19823	0.191301		0.245621	0.274257	0.221401		0.238022	0.224746	0.187935		0.204746	0.227968	0.189263		0.162955	0.162541	0.128907
0.26795	0.228897	0.194377		0.268092	0.280852	0.271702		0.233052	0.247837	0.190814		0.200513	0.225007	0.200297		0.156549	0.156277	0.158998
0.272162	0.263384	0		0.261803	0.286321	0		0.267525	0.245634	0		0.237719	0.215393	0		0.175352	0.183524	0
0.210295	0.2315	0.259089		0.257368	0.228793	0.208693		0.269753	0.208641	0.200234		0.240899	0.221051	0.183419		0.169934	0.147199	0.125635
0.28342	0.281273	0.283784		0.23644	0.242851	0.3704		0.216925	0.207138	0.425485		0.201949	0.2037	0.354789		0.149908	0.15619	0.25796
0.292635	0.272683	0.341024		0.278242	0.228872	0.38113		0.215686	0.205466	0.403265		0.211454	0.201652	0.298525		0.163988	0.157315	0.222868
0.318337	0.277993	0.249926		0.279167	0.251974	0.235412		0.25998	0.226039	0.238957		0.236007	0.218049	0.246192		0.179296	0.155929	0.185773
0.27395	0.264334	0.231324		0.295303	0.241944	0.235659		0.284357	0.228502	0.184845		0.253498	0.186463	0.167945		0.161475	0.147704	0.131309
0.290184	0.240651	0.318654		0.277622	0.233797	0.333039		0.267076	0.210885	0.357469		0.239838	0.190796	0.298732		0.175267	0.15817	0.224672
0.234989	0.23791	0.250258		0.225003	0.214396	0.321432		0.221322	0.205409	0.328853		0.222908	0.194029	0.264784		0.174267	0.142116	0.213532
0.236928	0.241323	0.258487		0.237351	0.215584	0.35798		0.21769	0.192326	0.377088		0.223537	0.186848	0.299293		0.155308	0.132611	0.176451
0.352923	0.232583	0.291649		0.33514	0.235329	0.257746		0.32962	0.178311	0.23344		0.28628	0.155663	0.189475		0.196222	0.141365	0.170516
0.250654	0.235007	0		0.304156	0.215039	0		0.295763	0.195539	0		0.256426	0.182305	0		0.185219	0.143983	0
0.250107	0.239305	0.237367		0.252473	0.225146	0.222822		0.219558	0.164827	0.197752		0.231084	0.162907	0.194593		0.188636	0.143878	0.172428
0.247294	0	0.24789		0.229272	0	0.217402		0.210886	0	0.202654		0.224845	0	0.158636		0.157749	0	0.131278
0.240991	0.179742	0.207292		0.245234	0.217351	0.242942		0.212662	0.168907	0.23936		0.244578	0.169073	0.195067		0.194258	0.134866	0.162121
0	0.293918	0.225529		0.213659	0.261384	0.249213		0.23372	0.251217	0.166692		0	0.195579	0.21821		0	0.159172	0.142798
0.336623	0.362643	0.293671		0.279598	0.430692	0.249716		0.241278	0.419499	0.270317		0	0.369462	0.24798		0	0.245436	0.216898
0.268495	0.22406	0.184416		0.25528	0.261673	0.1774		0.222236	0.227559	0.19764		0.195986	0.203921	0.180744		0.157856	0.156937	0.133372
0.298735	0.172021	0.31537		0.331725	0.24531	0.287983		0.372296	0.19511	0.298735		0.28664	0.169887	0.279529		0.189985	0.148855	0.20984
0.272231	0.196468	0.248235		0.266982	0.199496	0.344012		0.292639	0.186088	0.41265		0.23125	0.168194	0.306487		0.178286	0.126539	0.201728
0.262157	0.27713	0.269462		0.282069	0.366484	0.244098		0.299404	0.224766	0.210373		0.237651	0.242374	0.192696		0.177675	0.168851	0.155625
0.230493	0.210466	0.191011		0.234037	0.217853	0.223387		0.218682	0.219322	0.171504		0.19846	0.186499	0.187249		0.158234	0.118261	0.125711
0.22941	0.227689	0.224956		0.260626	0.238546	0.196103		0.273004	0.197206	0.207541		0.191809	0.190334	0.180965		0.170618	0.12262	0.129471
0.224821	0.17613	0.27403		0.235995	0.23179	0.292856		0.214122	0.168989	0.27044		0.174111	0.187108	0.231491		0.150669	0.118664	0.177698
0.23143	0.197355	0.175799		0.215771	0.163974	0.275039		0.195711	0.153378	0.247453		0.178336	0.158011	0.208243		0.130055	0.137519	0.151332
0.197179	0.236983	0		0.235887	0.267024	0.213801		0.220481	0.279469	0		0.178724	0.228737	0		0.151818	0.19692	0
0.288433	0.216422	0.272104		0.252766	0.309726	0.257199		0.214725	0.322835	0.265921		0.189212	0.225937	0.237409		0.15813	0.175796	0.168316
0.32625	0.308237	0.258386		0.253688	0.360392	0.290698		0.220355	0.384637	0.277347		0.194441	0.267818	0.22189		0.159634	0.187073	0.17126
0.253434	0.271005	0.286281		0.211779	0.328115	0.303336		0.207452	0.365693	0.328462		0.181236	0.274122	0.264063		0.151017	0.185015	0.198185
0.243719	0.334881	0.291013		0.245457	0.344816	0.355965		0.186307	0.388433	0.386846		0.196982	0.276512	0.293542		0.137035	0.196111	0.221187
0.263459	0.29338	0		0.276844	0.338792	0		0.231664	0.353004	0		0.201732	0.267895	0		0.158386	0.20041	0
0.271163	0.238646	0		0.248529	0.305018	0.174703		0.249438	0.341481	0.151033		0.229919	0.267863	0		0.184627	0.183348	0
0.268002	0.261861	0.254598		0.286538	0.306835	0.347859		0.263183	0.321916	0.322933		0.224359	0.257163	0.285319		0.152654	0.196972	0.192681
0.265571	0.303189	0.266284		0.31444	0.344611	0.351143		0.323209	0.350499	0.374472		0.236035	0.27428	0.294847		0.183066	0.18212	0.224241
0.316701	0.28335	0		0.335948	0.318338	0		0.353088	0.332181	0		0.254758	0.271719	0		0.184559	0.186531	0
0.263593	0.283811	0.225142		0.263832	0.301062	0.244291		0.254073	0.347032	0.230911		0.21479	0.257523	0.212153		0.165935	0.192318	0.151381
0.300168	0.300424	0.210814		0.281723	0.36237	0.199104		0.312927	0.387589	0.167774		0.223605	0.307267	0.185194		0.169709	0.209229	0.12212
0.282153	0.326791	0.257405		0.273071	0.369709	0.360962		0.282242	0.430157	0.397072		0.22802	0.319846	0.301927		0.180503	0.224707	0.219463
0.305767	0.310498	0.279631		0.29143	0.361994	0.271315		0.309867	0.422685	0.272944		0.25424	0.298658	0.295641		0.188864	0.202744	0.232341
0.224853	0.286003	0.207506		0.282799	0.325765	0.207406		0.275365	0.374616	0.204382		0.218304	0.277758	0.193075		0.16783	0.182726	0.153497
0.273929	0.214559	0.247801		0.26333	0.310363	0.224453		0.319537	0.329562	0.155399		0.242982	0.254109	0.181		0.163417	0.200629	0.152072
0.29002	0.227574	0.281427		0.275478	0.298489	0.283129		0.262705	0.360832	0.288248		0.236925	0.254522	0.268383		0.163923	0.197993	0.24472
0.288217	0.23346	0.198505		0.259842	0.261925	0.213623		0.247109	0.299638	0.172525		0.21406	0.238668	0.167288		0.162124	0.169914	0.127736
0.319293	0.186884	0.231399		0.270368	0.251222	0.352213		0.250946	0.269032	0.367497		0.218989	0.209437	0.27171		0.176346	0.170666	0.212479
0.215771	0.192921	0.252913		0.267142	0.258879	0.296221		0.210051	0.270443	0.280758		0.228968	0.22139	0.23848		0.165896	0.161512	0.15945
0.245852	0.162742	0.200101		0.262989	0.225702	0.194155		0.229087	0.24737	0.166636		0.222922	0.184686	0.171358		0.189571	0.152713	0.130396
0.226874	0	0.226351		0.253326	0	0.239309		0.205515	0	0.225654		0.217176	0	0.198406		0.169088	0	0.1558
0.263466	0.241453	0		0.290861	0.2215	0.284089		0.301923	0.183192	0.201606		0.237555	0.183053	0		0.193045	0.136058	0
0.289786	0.214074	0.180446		0.310995	0.245611	0.22443		0.315939	0.226781	0.208559		0.263765	0.17182	0.179283		0.186575	0.156814	0.133573
0.250263	0.201818	0.214227		0.29619	0.204229	0.241619		0.279425	0.166819	0.182372		0.238278	0.190203	0.210339		0.167513	0.127332	0.147364
0.27578	0.191581	0.215755		0.332692	0.166094	0.303146		0.341256	0.204739	0.280843		0.29626	0.188269	0.255619		0.213959	0.142152	0.183119
0.214234	0.203644	0.281413		0.316586	0.198525	0.278177		0.28766	0.193409	0.245472		0.256708	0.177529	0.224479		0.184301	0.131114	0.154838
0.232909	0.210237	0.32326		0.310655	0.215841	0.369411		0.27312	0.175423	0.430078		0.26024	0.161627	0.315058		0.19374	0.120252	0.203673
0.275348	0.21108	0.313476		0.289991	0.25048	0.303694		0.309757	0.202576	0.336081		0.226281	0.219871	0.270863		0.190668	0.164402	0.222967
0.315907	0.203688	0.191654		0.314327	0.174865	0.217321		0.34674	0.184986	0.192832		0.272625	0.159655	0.18815		0.20559	0.126553	0.142907
0.262172	0.212367	0.221241		0.281429	0.171773	0.237517		0.307055	0.180497	0.227121		0.260162	0.154379	0.185792		0.199672	0.10992	0.134899
0.271921	0.210166	0.224819		0.274192	0.193417	0.224894		0.257209	0.171998	0.192281		0.234166	0.183766	0.190681		0.176567	0.118176	0.134238
0.249408	0.187825	0.288929		0.25744	0.19225	0.254388		0.240877	0.155054	0.263231		0.227229	0.173189	0.248987		0.183243	0.124203	0.190204
0.232514	0.178458	0.228133		0.287464	0.180442	0.228608		0.28863	0.167075	0.20194		0.249748	0.158498	0.18829		0.177516	0.124856	0.139407
0.274587	0.191383	0.216415		0.30877	0.216412	0.261512		0.323417	0.225337	0.215281		0.258347	0.194622	0.200398		0.201855	0.138479	0.146437
0.276342	0.183978	0.235691		0.303507	0.221175	0.267143		0.313989	0.223107	0.265803		0.225359	0.207601	0.224556		0.196794	0.130589	0.172422
0.281537	0.302376	0.266638		0.259415	0.295915	0.238438		0.252619	0.292274	0.203578		0.230832	0.241809	0.224459		0.186849	0.169078	0.174559
0.305698	0.254188	0.233258		0.281522	0.251171	0.22051		0.305538	0.263341	0.193711		0.234577	0.233281	0.190794		0.21024	0.168089	0.147738
0.300788	0.308121	0.281854		0.297969	0.259196	0.259997		0.283333	0.269242	0.190324		0.242841	0.231186	0.187955		0.183326	0.171146	0.164173
0.20488	0.285395	0.223188		0.268238	0.252878	0.223933		0.222664	0.242931	0.21291		0.237246	0.211158	0.201292		0.187776	0.163766	0.166191
0.24865	0.27881	0.249319		0.234898	0.291945	0.283378		0.195335	0.295971	0.268837		0.20068	0.228246	0		0.156882	0.174107	0
0.273291	0.260955	0.248072		0.257588	0.288515	0.247909		0.190395	0.309582	0.240014		0.191202	0.239692	0.20567		0.153492	0.18015	0.154178
0.279034	0.289442	0.227052		0.251676	0.300041	0.303325		0.246087	0.293835	0.293754		0.215111	0.231868	0.24945		0.157324	0.166428	0.182964
0.271144	0.293818	0.247192		0.265042	0.329433	0.260805		0.242805	0.317123	0.190626		0.205557	0.247445	0.188063		0.154558	0.16694	0.158376
0.286708	0.27003	0.201744		0.296008	0.334879	0.209556		0.259356	0.296712	0.182055		0.225357	0.228551	0.160817		0.163699	0.157316	0.149509
0.264241	0.257059	0.283784		0.272573	0.294491	0.3704		0.255921	0.289002	0.425485		0.204473	0.239129	0.354789		0.158961	0.162415	0.25796
0.243125	0.249419	0.286177		0.276981	0.322378	0.279203		0.270659	0.315799	0.294473		0.226775	0.259658	0.27028		0.147676	0.178922	0.212294
0.266376	0.246195	0.310171		0.272063	0.314209	0.352801		0.264311	0.283373	0.375811		0.236123	0.235446	0.302027		0.13955	0.15958	0.21093
0.296725	0.268274	0.255605		0.328984	0.301497	0.242827		0.330231	0.276291	0.210705		0.265435	0.214222	0.197789		0.182304	0.168696	0.130118
0.250153	0.220236	0.251284		0.26494	0.291164	0.253505		0.28159	0.284779	0.241408		0.237075	0.235012	0.214094		0.187072	0.165698	0.146878
0.30509	0.268516	0.268062		0.337443	0.294204	0.358427		0.366204	0.30477	0.375334		0.26244	0.242403	0.291016		0.200526	0.162276	0.207438
0.235579	0.241593	0.182749		0.329322	0.287087	0.223701		0.356552	0.282021	0.16797		0.287498	0.239516	0.156514		0.211194	0.158735	0.134969
0.263205	0.262424	0		0.380649	0.298663	0.0291246		0.402823	0.320642	0		0.297437	0.23261	0		0.200812	0.160245	0
0.207877	0.27278	0.172215		0.276557	0.291432	0.203729		0.282747	0.296175	0.177652		0.241953	0.241758	0.175441		0.181399	0.164263	0.126577
0.204452	0.228664	0.274146		0.233829	0.276072	0.318673		0.28636	0.271238	0.29281		0.23393	0.237839	0.240584		0.175095	0.166842	0.182681
0.23558	0.225721	0.238174		0.249127	0.230142	0.277497		0.249266	0.25722	0.302249		0.231734	0.204265	0.256414		0.174144	0.156038	0.154346
0.237562	0.222357	0.290973		0.233572	0.251171	0.428253		0.234734	0.238669	0.453249		0.208181	0.195904	0.373508		0.186225	0.143107	0.28061
0.242167	0.216769	0.26965		0.241993	0.262564	0.258809		0.275499	0.260375	0.307414		0.237701	0.206633	0.302458		0.171047	0.160433	0.244223
0.311485	0.23652	0.221387		0.302343	0.220766	0.254013		0.361852	0.215137	0.194226		0.270982	0.192283	0.177976		0.190444	0.140443	0.146349
0.242862	0.25608	0.249353		0.251309	0.249797	0.271908		0.248363	0.228515	0.270592		0.229696	0.20309	0.214665		0.180274	0.15126	0.167863
0.327477	0.211242	0.246296		0.293405	0.249249	0.264098		0.315921	0.232358	0.257096		0.265336	0.201629	0.219721		0.195174	0.1426	0.161182
0.336524	0.226178	0.333238		0.293027	0.22302	0.389062		0.310698	0.199975	0.429638		0.275576	0.199423	0.325657		0.212641	0.142403	0.21217
0.270499	0.255443	0.219058		0.30047	0.218475	0.248845		0.295077	0.225129	0.247053		0.258094	0.180659	0.237021		0.207186	0.149719	0.19456
0.267028	0.256023	0.189524		0.2796	0.233593	0.225849		0.298145	0.201097	0.152472		0.251036	0.188558	0		0.191318	0.141262	0
0.273927	0.22291	0.33721		0.271467	0.265367	0.359476		0.281433	0.198135	0.399606		0.273085	0.200461	0.272548		0.18792	0.139585	0.189866
0.275335	0.275189	0.237507		0.290573	0.257031	0.23019		0.309727	0.202414	0.194564		0.26507	0.18249	0.193549		0.198655	0.14925	0.155093
0.282307	0.221926	0.331502		0.292758	0.247349	0.372796		0.312038	0.205823	0.41634		0.279757	0.190317	0.318088		0.22482	0.160794	0.209892
0.288053	0.220287	0.215102		0.305166	0.24305	0.28721		0.314989	0.215062	0.273514		0.28616	0.193837	0.234732		0.201506	0.156749	0.172801
0.247017	0.224395	0.265561		0.282344	0.224761	0.285722		0.286115	0.187066	0.303953		0.291368	0.174898	0.304656		0.200189	0.137885	0.242006
0.26255	0.24418	0.251768		0.307679	0.213691	0.235623		0.298326	0.186785	0.197508		0.25891	0.181426	0.19365		0.20478	0.136569	0.158079
0.266954	0.167532	0		0.278241	0.23973	0		0.33702	0.216723	0		0.290266	0.165301	0		0.211325	0.133592	0
0.267592	0.210831	0.274455		0.298342	0.209532	0.246918		0.306123	0.178102	0.209373		0.303373	0.174891	0.197312		0.201292	0.140574	0.166977
0.303917	0.181236	0.269406		0.305576	0.200139	0.270839		0.365724	0.199541	0.261538		0.342163	0.167943	0.230648		0.241442	0.129099	0.171168
0	0.226773	0.234322		0	0.231998	0.238501		0	0.24702	0.233125		0	0.213627	0.198447		0	0.163688	0.161451
0.198647	0.241891	0.286595		0.337988	0.247833	0.375264		0.387104	0.198488	0.395497		0.372894	0.183775	0.299719		0.271096	0.155781	0.227439
0.289911	0.246262	0.184689		0.274241	0.236819	0.318079		0.265732	0.205354	0.391377		0.29189	0.208659	0.348784		0.32075	0.15322	0.237039
0.259727	0.221792	0.215728		0.285408	0.221526	0.209323		0.318436	0.218621	0.206275		0.313125	0.184606	0.174416		0.305878	0.155465	0.13984
0.266032	0.232599	0		0.294482	0.281552	0		0.300066	0.234321	0		0.302118	0.193024	0		0.258098	0.169782	0
0.266932	0.227209	0.234581		0.273249	0.233878	0.289088		0.298047	0.197833	0.328529		0.310839	0.183719	0.276259		0.26685	0.144009	0.192066
	0.232073	0.245504			0.256172	0.217769			0.207613	0.209894			0.191366	0.192311			0.158571	0.170402
	0.250278	0.251143			0.230672	0.240588			0.190943	0.226656			0.189233	0.184932			0.155114	0.151299
	0.210112	0.300314			0.246313	0.220911			0.18698	0.182213			0.19647	0.18461			0.1533	0.139015
	0.252282	0.292006			0.250994	0.407992			0.209978	0.458344			0.195809	0.406581			0.152364	0.302748
	0.266026	0.331563			0.247628	0.397031			0.217563	0.458465			0.214773	0.300157			0.1663	0.21421
	0.252568	0.275024			0.227983	0.332799			0.193697	0.340734			0.204405	0.285294			0.157627	0.209061
	0.263435	0.280114			0.256988	0.265094			0.186777	0.316879			0.209259	0.298008			0.156544	0.223884
	0.233239	0.296489			0.249479	0.382862			0.217169	0.406585			0.184367	0.303975			0.147033	0.199026
	0.252657	0.230465			0.257307	0.376696			0.238791	0.307827			0.201865	0.254964			0.153131	0.200983
	0.248403	0.161297			0.243722	0.232393			0.2075	0.210563			0.207324	0.151339			0.154815	0.111641
	0.226688	0.335112			0.237397	0.331734			0.19997	0.399864			0.194563	0.292835			0.151614	0.212544
	0.209096	0.245834			0.24743	0.24816			0.199709	0.213262			0.193838	0.19136			0.146828	0.146127
	0.234322	0.255466			0.238501	0.253447			0.232759	0.277578			0.198447	0.225642			0.161194	0.175009
	0.212242	0.215749			0.22307	0.213975			0.204845	0.200224			0.174632	0.180626			0.155641	0.138117
	0.180337	0.268268			0.201865	0.330263			0.198418	0.361494			0.196894	0.242882			0.1358	0.169606
	0.287776	0.230183			0.260939	0.256015			0.261626	0.210725			0.206964	0.20281			0.174349	0.144751
	0.25676	0.315203			0.287325	0.380587			0.245775	0.384594			0.214789	0.309676			0.172701	0.209865
	0.22268	0.189292			0.284499	0.236621			0.275155	0.192063			0.225319	0.157517			0.168688	0.124372
	0.232149	0.199419			0.277088	0.201018			0.261592	0.195575			0.234639	0.168143			0.189581	0.110622
	0.268939	0.221791			0.243523	0.267832			0.234258	0.259708			0.223222	0.24047			0.165947	0.168942
	0.256614	0.264752			0.260348	0.351386			0.245036	0.365255			0.211677	0.280602			0.178562	0.211724
	0.262788	0.234226			0.359953	0.29307			0.363671	0.292857			0.278326	0.244916			0.193908	0.209698
	0.242527	0.201045			0.344831	0.212903			0.386533	0.180802			0.307343	0.180646			0.20842	0.130995
	0.282244	0.427114			0.353705	0.405889			0.38358	0.433744			0.292573	0.313891			0.202449	0.213818
	0.282407	0.390595			0.373486	0.381624			0.402373	0.444276			0.325111	0.309559			0.222723	0.213682
	0.32524	0.283138			0.373882	0.405618			0.403893	0.419367			0.297538	0.317908			0.203819	0.208745
	0.28592	0.25734			0.341833	0.221107			0.361114	0.196573			0.294492	0.196639			0.201306	0.135152
	0.290424	0.232942			0.354721	0.298599			0.356763	0.295612			0.291189	0.251072			0.218699	0.176822
	0.226846	0.219999			0.353507	0.319405			0.339719	0.312749			0.290658	0.238053			0.227166	0.161494
	0.296307	0.216752			0.352375	0.226608			0.326008	0.184717			0.261016	0.182289			0.223861	0.152297
	0.319335	0.228105			0.326863	0.231835			0.340939	0.200729			0.287357	0.194736			0.261639	0.124135
	0.278597	0.200468			0.327962	0.221893			0.289498	0.197172			0.267902	0.183721			0.206222	0.154188
	0.280432	0.252068			0.374378	0.257753			0.379373	0.279036			0.279448	0.231203			0.216317	0.165967
	0.265251	0.328807			0.357944	0.290457			0.358193	0.280781			0.277839	0.239861			0.219375	0.174423
	0.292359	0.218551			0.328464	0.237193			0.384408	0.248316			0.268119	0.213658			0.192125	0.168855
	0.22794	0.270456			0.310041	0.325545			0.366656	0.397983			0.297847	0.292812			0.175161	0.176456
	0.28855	0.281152			0.3594	0.331467			0.328863	0.357522			0.27863	0.259124			0.183216	0.200928
	0.254799	0.291264			0.317163	0.348793			0.32304	0.393598			0.272989	0.293452			0.182956	0.207327
	0.21861	0.249338			0.301703	0.230465			0.317785	0.231009			0.267165	0.201069			0.179394	0.155148
	0.265136	0.260857			0.35786	0.254143			0.350134	0.228729			0.301827	0.183284			0.189394	0.143059
	0.250259	0.266552			0.294683	0.267987			0.307104	0.276068			0.249744	0.225791			0.183296	0.154992
	0.242472	0.313911			0.269381	0.331281			0.328996	0.292458			0.24819	0.259262			0.195915	0.178617
	0.21392	0.223105			0.263886	0.228507			0.265485	0.202136			0.203219	0.172892			0.157684	0.152225
	0.213	0.258607			0.229156	0.255562			0.248394	0.263882			0.224369	0.263563			0.164521	0.189186
	0.254193	0.297407			0.240234	0.292095			0.232424	0.344217			0	0.255015			0	0.174913
	0.233632	0.232924			0.270916	0.201494			0.252331	0.195445			0.230598	0.205528			0.192358	0.130775
	0.240551	0.278098			0.25351	0.240843			0.240166	0.231339			0.253768	0.196845			0.211012	0.169506
	0.282146	0.29803			0.256274	0.371775			0.24946	0.372523			0.220723	0.291207			0.187559	0.200306
	0.257725	0.275462			0.267401	0.231462			0.235213	0.226688			0.226072	0.17009			0.207774	0.147754
	0.317293	0.264565			0.247086	0.279744			0.239356	0.279874			0.218857	0.205358			0.185688	0.137225
	0.251855	0.300124			0.236674	0.347343			0.22291	0.358168			0.237513	0.322594			0.179525	0.218488
	0.274941	0.276237			0.314151	0.277096			0.315164	0.286627			0	0.214445			0	0.162159
	0.26826	0.292313			0.250499	0.24369			0.214032	0.240301			0.20727	0.225354			0.164493	0.177468
	0.259195	0			0.262467	0.202117			0.24408	0.187866			0.208396	0			0.172596	0
	0.236046	0.295827			0.247955	0.269821			0.230723	0.246224			0.235682	0.232695			0.179017	0.171212
	0.273381	0.278888			0.282713	0.245383			0.263751	0.224578			0.240857	0.205901			0.193376	0.15077
[truncated: 11,347 more rows]

## Sheet: Fig5b
A	B
22.8759	44.31
[truncated: 27,015 more rows]

## Sheet: Fig5c
A1	A2	A3	B
[truncated: 20,090 more rows]

## Sheet: Fig5d
A1	A2	A3	B
[truncated: 377 more rows]

[truncated: 8 more sheets: Fig5e, Fig5f, Fig5g, Fig5h, Fig6a, Fig6b, Fig6c, Fig6d]
